# Supplementary material for: Study on the host–guest interactions between tetramethyl cucurbit[6]uril and 2-heterocyclic-substituted benzimidazoles
Source: RSC Adv. 2024 Jan 16;14(4):2652–8. doi: 10.1039/d3ra07810h (PMC10790279; doi:10.1039/d3ra07810h)
Supplement: RA-014-D3RA07810H-s002 [file RA-014-D3RA07810H-s002.cif]

# Electronic Supplementary Material (ESI) for RSC Advances.
# This journal is © The Royal Society of Chemistry 2024

####################################################################### 
# 
# This file contains crystal structure data downloaded from the 
# Cambridge Structural Database (CSD) hosted by the Cambridge 
# Crystallographic Data Centre (CCDC).
# 
# Full information about CCDC data access policies and citation 
# guidelines are available at http://www.ccdc.cam.ac.uk/access/V1 
# 
# Audit and citation data items may have been added by the CCDC. 
# Please retain this information to preserve the provenance of 
# this file and to allow appropriate attribution of the data. 
# 
#######################################################################

data_1b
_database_code_depnum_ccdc_archive 'CCDC 2259636'
loop_
_audit_author_name
_audit_author_address
'Peihua Ma'
;Guizhou University
China
;
_audit_update_record             
;
2023-04-28 deposited with the CCDC.	2024-01-08 downloaded from the CCDC.
;
_audit_creation_date             2023-04-28
_audit_creation_method           
;
Olex2 1.2
(compiled 2018.05.29 svn.r3508 for OlexSys, GUI svn.r5506)
;
_shelx_SHELXL_version_number     2014/7
_chemical_name_common            ?
_chemical_name_systematic        ?
_chemical_formula_moiety         
'2(Cd1 Cl4), C40 H44 N24 O12, 10(H2 O), 2(C3.83 H3.33 N0.99), 2(C3.18 H2.82 N0.99)'
_chemical_formula_sum            'C54.02 H76.29 Cd2 Cl8 N27.98 O22'
_chemical_formula_weight         1978.01
_chemical_melting_point          ?
loop_
_atom_type_symbol
_atom_type_description
_atom_type_scat_dispersion_real
_atom_type_scat_dispersion_imag
_atom_type_scat_source
C C 0.0033 0.0016 'International Tables Vol C Tables 4.2.6.8 and 6.1.1.4'
H H 0.0000 0.0000 'International Tables Vol C Tables 4.2.6.8 and 6.1.1.4'
Cd Cd -0.8075 1.2024 'International Tables Vol C Tables 4.2.6.8 and 6.1.1.4'
Cl Cl 0.1484 0.1585 'International Tables Vol C Tables 4.2.6.8 and 6.1.1.4'
N N 0.0061 0.0033 'International Tables Vol C Tables 4.2.6.8 and 6.1.1.4'
O O 0.0106 0.0060 'International Tables Vol C Tables 4.2.6.8 and 6.1.1.4'

_shelx_space_group_comment       
;
The symmetry employed for this shelxl refinement is uniquely defined
by the following loop, which should always be used as a source of
symmetry information in preference to the above space-group names.
They are only intended as comments.
;
_space_group_crystal_system      monoclinic
_space_group_IT_number           14
_space_group_name_H-M_alt        'P 1 21/c 1'
_space_group_name_Hall           '-P 2ybc'
loop_
_space_group_symop_operation_xyz
'x, y, z'
'-x, y+1/2, -z+1/2'
'-x, -y, -z'
'x, -y-1/2, z-1/2'

_cell_length_a                   12.9500(6)
_cell_length_b                   20.3971(11)
_cell_length_c                   15.0471(7)
_cell_angle_alpha                90
_cell_angle_beta                 100.3790(10)
_cell_angle_gamma                90
_cell_volume                     3909.5(3)
_cell_formula_units_Z            2
_cell_measurement_reflns_used    8621
_cell_measurement_temperature    273.15
_cell_measurement_theta_max      26.10
_cell_measurement_theta_min      2.43
_shelx_estimated_absorpt_T_max   0.915
_shelx_estimated_absorpt_T_min   0.798
_exptl_absorpt_coefficient_mu    0.906
_exptl_absorpt_correction_T_max  0.7454
_exptl_absorpt_correction_T_min  0.4269
_exptl_absorpt_correction_type   none
_exptl_absorpt_process_details   
;
SADABS-2016/2 (Bruker,2016/2) was used for absorption correction.
wR2(int) was 0.1611 before and 0.0668 after correction.
The Ratio of minimum to maximum transmission is 0.5727.
The \l/2 correction factor is Not present.
;
_exptl_absorpt_special_details   ?
_exptl_crystal_colour            ?
_exptl_crystal_density_diffrn    1.680
_exptl_crystal_density_meas      ?
_exptl_crystal_density_method    ?
_exptl_crystal_description       block
_exptl_crystal_F_000             2008
_exptl_crystal_size_max          0.26
_exptl_crystal_size_mid          0.2
_exptl_crystal_size_min          0.1
_exptl_transmission_factor_max   ?
_exptl_transmission_factor_min   ?
_diffrn_reflns_av_R_equivalents  0.0554
_diffrn_reflns_av_unetI/netI     0.0627
_diffrn_reflns_Laue_measured_fraction_full 0.981
_diffrn_reflns_Laue_measured_fraction_max 0.975
_diffrn_reflns_limit_h_max       14
_diffrn_reflns_limit_h_min       -16
_diffrn_reflns_limit_k_max       25
_diffrn_reflns_limit_k_min       -22
_diffrn_reflns_limit_l_max       18
_diffrn_reflns_limit_l_min       -18
_diffrn_reflns_number            19359
_diffrn_reflns_point_group_measured_fraction_full 0.981
_diffrn_reflns_point_group_measured_fraction_max 0.975
_diffrn_reflns_theta_full        25.242
_diffrn_reflns_theta_max         26.450
_diffrn_reflns_theta_min         1.700
_diffrn_ambient_temperature      273.15
_diffrn_detector_area_resol_mean ?
_diffrn_measured_fraction_theta_full 0.981
_diffrn_measured_fraction_theta_max 0.975
_diffrn_measurement_device_type  'Bruker APEX-II CCD'
_diffrn_measurement_method       '\f and \w scans'
_diffrn_radiation_type           MoK\a
_diffrn_radiation_wavelength     0.71073
_diffrn_source                   ?
_diffrn_standards_number         0
_reflns_Friedel_coverage         0.000
_reflns_Friedel_fraction_full    .
_reflns_Friedel_fraction_max     .
_reflns_number_gt                6380
_reflns_number_total             7858
_reflns_special_details          
;
 Reflections were merged by SHELXL according to the crystal
 class for the calculation of statistics and refinement.
 
 _reflns_Friedel_fraction is defined as the number of unique
 Friedel pairs measured divided by the number that would be
 possible theoretically, ignoring centric projections and
 systematic absences.
;
_reflns_threshold_expression     'I > 2\s(I)'
_computing_cell_refinement       'SAINT V8.40B (?, 2016)'
_computing_data_collection       ?
_computing_data_reduction        'SAINT V8.40B (?, 2016)'
_computing_molecular_graphics    'Olex2 (Dolomanov et al., 2009)'
_computing_publication_material  'Olex2 (Dolomanov et al., 2009)'
_computing_structure_refinement  'ShelXL (Sheldrick, 2015)'
_computing_structure_solution    'SHELXT 2018/2 (Sheldrick, 2018)'
_refine_diff_density_max         1.593
_refine_diff_density_min         -0.733
_refine_diff_density_rms         0.154
_refine_ls_extinction_coef       .
_refine_ls_extinction_method     none
_refine_ls_goodness_of_fit_ref   1.115
_refine_ls_hydrogen_treatment    constr
_refine_ls_matrix_type           full
_refine_ls_number_parameters     733
_refine_ls_number_reflns         7858
_refine_ls_number_restraints     595
_refine_ls_R_factor_all          0.0924
_refine_ls_R_factor_gt           0.0798
_refine_ls_restrained_S_all      1.080
_refine_ls_shift/su_max          0.000
_refine_ls_shift/su_mean         0.000
_refine_ls_structure_factor_coef Fsqd
_refine_ls_weighting_details     
'w=1/[\s^2^(Fo^2^)+(0.1173P)^2^+12.5307P] where P=(Fo^2^+2Fc^2^)/3'
_refine_ls_weighting_scheme      calc
_refine_ls_wR_factor_gt          0.2304
_refine_ls_wR_factor_ref         0.2403
_refine_special_details          ?
_olex2_refinement_description    
;
1. Fixed Uiso
 At 1.2 times of:
  All C(H) groups, All C(H,H) groups, All N(H) groups
 At 1.5 times of:
  All C(H,H,H) groups, All O(H,H) groups
2. Restrained distances
 N14-C26 = N2-C26A
 1.3 with sigma of 0.01
 C28A-C27A = C28-C27
 1.5 with sigma of 0.01
 N1-C21A \\sim N13-C21
 with sigma of 0.02
 N2-C27A \\sim N14-C27
 with sigma of 0.02
 N13-C27 \\sim N1-C27A
 with sigma of 0.02
3. Uiso/Uaniso restraints and constraints
N13 \\sim C26 \\sim C25 \\sim C21 \\sim C27 \\sim N14 \\sim C24 \\sim C22 \\sim
C28 \\sim C23 \\sim C29 \\sim N15 \\sim C30 \\sim C32 \\sim C31 \\sim N2 \\sim
C29A \\sim C28A \\sim C30A \\sim C27A \\sim N3 \\sim C31A \\sim C26A \\sim N1
\\sim C32A \\sim C25A \\sim C21A \\sim C24A \\sim C22A \\sim C23A: within 2A
with sigma of 0.01 and sigma for terminal atoms of 0.02
Cd1A \\sim Cl2A \\sim Cl3 \\sim Cl3A \\sim Cl4 \\sim Cl2 \\sim Cd1 \\sim Cl1
\\sim Cl0A \\sim Cl1A: within 2A with sigma of 0.01 and sigma for terminal
atoms of 0.02
4. Others
 Sof(Cl2A)=Sof(Cd1A)=Sof(Cl3)=Sof(Cl3A)=Sof(Cl4)=1-FVAR(1)
 Sof(Cd1)=Sof(Cl1)=Sof(Cl0A)=Sof(Cl1A)=Sof(Cl2)=FVAR(1)
 Sof(C22)=Sof(H22)=FVAR(2)
 Sof(C23)=Sof(H23)=FVAR(3)
 Sof(C24)=Sof(H24)=FVAR(4)
 Sof(C25)=Sof(H25)=FVAR(5)
 Sof(C22A)=Sof(H22A)=FVAR(6)
 Sof(C23A)=Sof(H23A)=FVAR(7)
 Sof(C24A)=Sof(H24A)=FVAR(8)
 Sof(C25A)=Sof(H25A)=FVAR(9)
 Sof(C32)=Sof(H32)=FVAR(10)
 Sof(C31)=Sof(H31)=FVAR(11)
 Sof(C30)=Sof(H30)=FVAR(12)
 Sof(C29)=Sof(H29)=FVAR(13)
 Sof(C32A)=Sof(H32A)=FVAR(14)
 Sof(C31A)=Sof(H31A)=FVAR(15)
 Sof(C30A)=Sof(H30A)=FVAR(16)
 Sof(C29A)=Sof(H29A)=FVAR(17)
 Sof(N14)=Sof(H14A)=FVAR(18)
 Sof(N2)=Sof(H2)=FVAR(19)
 Sof(N1)=Sof(H1)=FVAR(20)
 Sof(N13)=Sof(H13A)=FVAR(21)
5.a Riding coordinates:
 O8(H8D,H8E), O11(H11A,H11B), O9(H9A,H9B), O10(H10D,H10E), O7(H7A,H7B)
5.b Ternary CH refined with riding coordinates:
 C11(H11), C12(H12), C14(H14), C13(H13)
5.c Secondary CH2 refined with riding coordinates:
 C2(H2A,H2B), C18(H18A,H18B), C4(H4A,H4B), C20(H20A,H20B), C16(H16A,H16B),
 C6(H6A,H6B)
5.d Aromatic/amide H refined with riding coordinates:
 C25(H25), C24(H24), C23(H23), C22(H22), C29(H29), C30(H30), C31(H31),
 C32(H32), N13(H13A), N14(H14A), C25A(H25A), C24A(H24A), C23A(H23A), C22A(H22A),
  N2(H2), N1(H1), C29A(H29A), C30A(H30A), C31A(H31A), C32A(H32A)
5.e Fitted hexagon refined as free rotating group:
 C26(C25,C24,C23,C22,C21), C28(C29,C30,C31,C32,N15), C26A(C25A,C24A,C23A,C22A,
 C21A), C28A(C29A,C30A,C31A,C32A,N3)
5.f Idealised Me refined as rotating group:
 C8(H8A,H8B,H8C), C10(H10A,H10B,H10C)
;
_atom_sites_solution_hydrogens   mixed
_atom_sites_solution_primary     ?
_atom_sites_solution_secondary   ?
loop_
_atom_site_label
_atom_site_type_symbol
_atom_site_fract_x
_atom_site_fract_y
_atom_site_fract_z
_atom_site_U_iso_or_equiv
_atom_site_adp_type
_atom_site_occupancy
_atom_site_site_symmetry_order
_atom_site_calc_flag
_atom_site_refinement_flags_posn
_atom_site_refinement_flags_adp
_atom_site_refinement_flags_occupancy
_atom_site_disorder_assembly
_atom_site_disorder_group
Cd1 Cd 0.9012(6) 0.3996(4) 1.0532(6) 0.0461(10) Uani 0.46(4) 1 d . U P A 1
Cl1 Cl 0.7457(16) 0.4683(11) 1.0554(12) 0.077(5) Uani 0.46(4) 1 d . U P A 1
Cl0A Cl 0.8774(11) 0.3105(9) 1.1662(12) 0.049(2) Uani 0.46(4) 1 d . U P A 1
Cl1A Cl 0.871(2) 0.3426(9) 0.9076(12) 0.087(5) Uani 0.46(4) 1 d . U P A 1
Cl2 Cl 1.0604(15) 0.4554(10) 1.1234(15) 0.092(4) Uani 0.46(4) 1 d . U P A 1
O2 O 0.7646(4) 0.6108(2) 0.6582(3) 0.0507(11) Uani 1 1 d . . . . .
O6 O 0.6431(3) 0.2862(2) 0.5144(3) 0.0483(10) Uani 1 1 d . . . . .
O3 O 0.8604(4) 0.5430(2) 0.4680(3) 0.0507(11) Uani 1 1 d . . . . .
O1 O 0.5121(4) 0.6991(2) 0.6672(3) 0.0525(11) Uani 1 1 d . . . . .
O4 O 0.3080(4) 0.4352(2) 0.7198(4) 0.0588(12) Uani 1 1 d . . . . .
N2AA N 0.7934(4) 0.5010(2) 0.6860(3) 0.0400(10) Uani 1 1 d . . . . .
O5 O 0.5469(4) 0.3500(3) 0.7131(4) 0.0638(13) Uani 1 1 d . . . . .
N4 N 0.6785(4) 0.5528(2) 0.7540(3) 0.0409(11) Uani 1 1 d . . . . .
N7 N 0.7615(4) 0.3322(2) 0.4353(3) 0.0405(11) Uani 1 1 d . . . . .
N6 N 0.3629(4) 0.6539(3) 0.7046(4) 0.0456(11) Uani 1 1 d . . . . .
N0AA N 0.8470(4) 0.4368(3) 0.4172(3) 0.0434(11) Uani 1 1 d . . . . .
N10 N 0.5983(4) 0.4483(3) 0.7830(3) 0.0444(11) Uani 1 1 d . . . . .
N9 N 0.7065(4) 0.3976(2) 0.7081(4) 0.0424(11) Uani 1 1 d . . . . .
N11 N 0.4356(4) 0.5067(3) 0.7897(4) 0.0462(12) Uani 1 1 d . . . . .
N5 N 0.5176(4) 0.6110(3) 0.7632(4) 0.0468(12) Uani 1 1 d . . . . .
N12 N 0.2839(4) 0.5471(3) 0.7187(3) 0.0440(11) Uani 1 1 d . . . . .
N1AA N 0.8701(4) 0.4550(2) 0.5643(3) 0.0406(11) Uani 1 1 d . . . . .
N8 N 0.7768(4) 0.3535(2) 0.5823(3) 0.0410(11) Uani 1 1 d . . . . .
C3 C 0.7474(4) 0.5600(3) 0.6945(4) 0.0374(12) Uani 1 1 d . . . . .
C11 C 0.7677(4) 0.4528(3) 0.7497(4) 0.0382(12) Uani 1 1 d . . . . .
H11 H 0.8302 0.4384 0.7919 0.046 Uiso 1 1 calc R . . . .
C15 C 0.7194(4) 0.3204(3) 0.5111(4) 0.0390(12) Uani 1 1 d . . . . .
C17 C 0.6096(5) 0.3942(3) 0.7321(4) 0.0462(14) Uani 1 1 d . . . . .
C1 C 0.8581(4) 0.4842(3) 0.4818(4) 0.0422(13) Uani 1 1 d . . . . .
C5 C 0.4686(5) 0.6590(3) 0.7069(4) 0.0417(13) Uani 1 1 d . . . . .
C12 C 0.6900(5) 0.4898(3) 0.7986(4) 0.0410(13) Uani 1 1 d . . . . .
H12 H 0.7180 0.4944 0.8633 0.049 Uiso 1 1 calc R . . . .
C9 C 0.8715(5) 0.3834(3) 0.5597(4) 0.0396(12) Uani 1 1 d . . . . .
C7 C 0.8580(4) 0.3706(3) 0.4543(4) 0.0393(12) Uani 1 1 d . . . . .
C14 C 0.3369(5) 0.6034(3) 0.7635(4) 0.0429(13) Uani 1 1 d . . . . .
H14 H 0.2982 0.6214 0.8083 0.052 Uiso 1 1 calc R . . . .
C19 C 0.3387(5) 0.4898(3) 0.7395(4) 0.0446(14) Uani 1 1 d . . . . .
C13 C 0.4444(5) 0.5762(3) 0.8091(4) 0.0456(14) Uani 1 1 d . . . . .
H13 H 0.4584 0.5848 0.8742 0.055 Uiso 1 1 calc R . . . .
C2 C 0.8864(5) 0.4938(3) 0.6462(4) 0.0430(13) Uani 1 1 d . . . . .
H2A H 0.9411 0.4735 0.6901 0.052 Uiso 1 1 calc R . . . .
H2B H 0.9109 0.5370 0.6328 0.052 Uiso 1 1 calc R . . . .
C18 C 0.5102(5) 0.4572(4) 0.8293(4) 0.0504(15) Uani 1 1 d . . . . .
H18A H 0.4736 0.4158 0.8296 0.060 Uiso 1 1 calc R . . . .
H18B H 0.5371 0.4691 0.8916 0.060 Uiso 1 1 calc R . . . .
C4 C 0.6308(5) 0.6076(3) 0.7900(5) 0.0487(15) Uani 1 1 d . . . . .
H4A H 0.6610 0.6476 0.7709 0.058 Uiso 1 1 calc R . . . .
H4B H 0.6480 0.6059 0.8555 0.058 Uiso 1 1 calc R . . . .
C20 C 0.1734(5) 0.5466(3) 0.6781(4) 0.0472(14) Uani 1 1 d . . . . .
H20A H 0.1366 0.5775 0.7102 0.057 Uiso 1 1 calc R . . . .
H20B H 0.1452 0.5033 0.6856 0.057 Uiso 1 1 calc R . . . .
C16 C 0.7556(5) 0.3423(3) 0.6723(4) 0.0469(14) Uani 1 1 d . . . . .
H16A H 0.7102 0.3043 0.6711 0.056 Uiso 1 1 calc R . . . .
H16B H 0.8210 0.3324 0.7125 0.056 Uiso 1 1 calc R . . . .
C8 C 0.9487(5) 0.3347(4) 0.4239(5) 0.0552(16) Uani 1 1 d . . . . .
H8A H 0.9478 0.2894 0.4412 0.083 Uiso 1 1 calc GR . . . .
H8B H 1.0139 0.3543 0.4519 0.083 Uiso 1 1 calc GR . . . .
H8C H 0.9415 0.3378 0.3594 0.083 Uiso 1 1 calc GR . . . .
C6 C 0.2863(5) 0.6965(3) 0.6500(4) 0.0443(13) Uani 1 1 d . . . . .
H6A H 0.2317 0.7072 0.6841 0.053 Uiso 1 1 calc R . . . .
H6B H 0.3207 0.7371 0.6385 0.053 Uiso 1 1 calc R . . . .
C10 C 0.9712(5) 0.3552(3) 0.6169(5) 0.0498(15) Uani 1 1 d . . . . .
H10A H 1.0314 0.3776 0.6027 0.075 Uiso 1 1 calc GR . . . .
H10B H 0.9760 0.3093 0.6043 0.075 Uiso 1 1 calc GR . . . .
H10C H 0.9687 0.3611 0.6798 0.075 Uiso 1 1 calc GR . . . .
O8 O 1.0950(7) 0.4165(4) 0.8309(6) 0.106(2) Uani 1 1 d . . . . .
H8D H 1.1369 0.4457 0.8565 0.158 Uiso 1 1 d R . . . .
H8E H 1.1346 0.3844 0.8236 0.158 Uiso 1 1 d R . . . .
O11 O 0.1072(6) 0.2111(4) 0.7686(8) 0.132(4) Uani 1 1 d . . . . .
H11A H 0.0444 0.2033 0.7430 0.198 Uiso 1 1 d R . . . .
H11B H 0.1320 0.1737 0.7855 0.198 Uiso 1 1 d R . . . .
O9 O 1.1862(6) 0.3197(4) 0.7630(7) 0.115(3) Uani 1 1 d . . . . .
H9A H 1.1831 0.2784 0.7557 0.172 Uiso 1 1 d R . . . .
H9B H 1.2469 0.3301 0.7535 0.172 Uiso 1 1 d R . . . .
O10 O 0.3702(7) 0.3019(4) 0.7665(10) 0.162(5) Uani 1 1 d . . . . .
H10D H 0.4204 0.3228 0.7503 0.244 Uiso 1 1 d R . . . .
H10E H 0.3973 0.2658 0.7871 0.244 Uiso 1 1 d R . . . .
C26 C 0.512(3) 0.5751(10) 0.507(2) 0.060(3) Uani 0.25(3) 1 d D U . B -1
C25 C 0.430(2) 0.5396(14) 0.533(2) 0.060(4) Uani 0.36(8) 1 d G U P B -1
H25 H 0.3781 0.5612 0.5570 0.073 Uiso 0.36(8) 1 calc R . P B -1
C24 C 0.426(2) 0.4719(13) 0.5217(19) 0.059(4) Uani 0.34(3) 1 d G U P B -1
H24 H 0.3710 0.4482 0.5386 0.071 Uiso 0.34(3) 1 calc R . P B -1
C23 C 0.503(3) 0.4397(10) 0.485(2) 0.059(4) Uani 0.18(6) 1 d G U P B -1
H23 H 0.5002 0.3945 0.4781 0.070 Uiso 0.18(6) 1 calc R . P B -1
C22 C 0.585(2) 0.4752(19) 0.460(2) 0.060(4) Uani 0.30(5) 1 d G U P B -1
H22 H 0.6365 0.4536 0.4359 0.072 Uiso 0.30(5) 1 calc R . P B -1
C21 C 0.589(3) 0.5429(19) 0.471(2) 0.062(3) Uani 0.29(3) 1 d DG U . B -1
O7 O 0.5971(11) 0.3488(6) 0.9855(13) 0.209(7) Uani 1 1 d . . . . .
H7A H 0.6425 0.3780 1.0048 0.313 Uiso 1 1 d R . . . .
H7B H 0.6268 0.3128 1.0030 0.313 Uiso 1 1 d R . . . .
C27 C 0.632(3) 0.6444(12) 0.479(3) 0.067(3) Uani 0.32(4) 1 d D U . B -1
C28 C 0.6844(18) 0.7093(9) 0.4803(14) 0.071(3) Uani 0.30(3) 1 d D U . B -1
C29 C 0.7794(19) 0.7138(9) 0.4500(13) 0.077(3) Uani 0.39(3) 1 d G U P B -1
H29 H 0.8083 0.6767 0.4281 0.093 Uiso 0.39(3) 1 calc R . P B -1
C30 C 0.8312(11) 0.7736(14) 0.4525(13) 0.079(4) Uani 0.40(3) 1 d G U P B -1
H30 H 0.8948 0.7766 0.4322 0.094 Uiso 0.40(3) 1 calc R . P B -1
C31 C 0.788(2) 0.8290(8) 0.4853(14) 0.077(4) Uani 0.38(3) 1 d G U P B -1
H31 H 0.8227 0.8690 0.4869 0.093 Uiso 0.38(3) 1 calc R . P B -1
C32 C 0.693(2) 0.8246(9) 0.5156(13) 0.076(3) Uani 0.32(3) 1 d G U P B -1
H32 H 0.6641 0.8616 0.5375 0.091 Uiso 0.32(3) 1 calc R . P B -1
N15 N 0.6412(11) 0.7647(14) 0.5131(14) 0.073(3) Uani 0.33(2) 1 d G U . B -1
N13 N 0.6655(15) 0.5890(9) 0.4569(13) 0.064(3) Uani 0.338(17) 1 d D U P B -1
H13A H 0.7230 0.5814 0.4376 0.076 Uiso 0.338(17) 1 calc R . P B -1
N14 N 0.5386(14) 0.6369(9) 0.5116(13) 0.062(3) Uani 0.327(17) 1 d D U P B -1
H14A H 0.5043 0.6681 0.5315 0.075 Uiso 0.327(17) 1 calc R . P B -1
Cl2A Cl 1.0628(13) 0.4521(10) 1.0995(14) 0.103(4) Uani 0.54(4) 1 d . U P A 2
Cd1A Cd 0.8930(5) 0.4047(4) 1.0450(5) 0.0617(15) Uani 0.54(4) 1 d . U P A 2
Cl3 Cl 0.9101(10) 0.3452(7) 0.9081(9) 0.060(2) Uani 0.54(4) 1 d . U P A 2
Cl3A Cl 0.7431(10) 0.4796(8) 1.0488(8) 0.053(2) Uani 0.54(4) 1 d . U P A 2
Cl4 Cl 0.8802(14) 0.3155(10) 1.1509(14) 0.080(4) Uani 0.54(4) 1 d . U P A 2
C26A C 0.723(2) 0.7069(6) 0.4669(18) 0.074(3) Uani 0.33(3) 1 d D U . C -2
C25A C 0.8114(17) 0.7424(14) 0.4557(16) 0.077(3) Uani 0.22(3) 1 d G U P C -2
H25A H 0.8677 0.7213 0.4374 0.092 Uiso 0.22(3) 1 calc R . P C -2
C24A C 0.8157(14) 0.8095(13) 0.4718(15) 0.081(4) Uani 0.48(3) 1 d G U P C -2
H24A H 0.8748 0.8333 0.4643 0.097 Uiso 0.48(3) 1 calc R . P C -2
C23A C 0.732(2) 0.8411(6) 0.4991(17) 0.077(4) Uani 0.25(2) 1 d G U P C -2
H23A H 0.7344 0.8861 0.5099 0.092 Uiso 0.25(2) 1 calc R . P C -2
C22A C 0.6432(17) 0.8056(15) 0.5104(17) 0.074(4) Uani 0.27(2) 1 d G U P C -2
H22A H 0.5870 0.8268 0.5287 0.088 Uiso 0.27(2) 1 calc R . P C -2
C21A C 0.6390(16) 0.7385(14) 0.4943(18) 0.071(3) Uani 0.29(3) 1 d DG U . C -2
C27A C 0.612(3) 0.6330(13) 0.479(3) 0.064(3) Uani 0.31(4) 1 d D U . C -2
N2 N 0.7171(12) 0.6445(6) 0.4632(10) 0.076(3) Uani 0.514(19) 1 d D U P C -2
H2 H 0.7638 0.6166 0.4539 0.091 Uiso 0.514(19) 1 calc R . P C -2
N1 N 0.5682(19) 0.6858(11) 0.4985(17) 0.067(3) Uani 0.268(17) 1 d D U P C -2
H1 H 0.5067 0.6890 0.5120 0.081 Uiso 0.268(17) 1 calc R . P C -2
C28A C 0.557(3) 0.5676(13) 0.4798(19) 0.062(3) Uani 0.23(3) 1 d D U . C -2
C29A C 0.466(3) 0.5637(15) 0.5154(17) 0.061(3) Uani 0.37(5) 1 d G U P C -2
H29A H 0.4345 0.6017 0.5323 0.073 Uiso 0.37(5) 1 calc R . P C -2
C30A C 0.420(2) 0.503(2) 0.5257(18) 0.059(4) Uani 0.14(3) 1 d G U P C -2
H30A H 0.3590 0.5004 0.5495 0.071 Uiso 0.14(3) 1 calc R . P C -2
C31A C 0.467(3) 0.4462(13) 0.500(3) 0.059(4) Uani 0.22(3) 1 d G U P C -2
H31A H 0.4366 0.4056 0.5073 0.070 Uiso 0.22(3) 1 calc R . P C -2
C32A C 0.559(3) 0.4501(15) 0.465(3) 0.060(4) Uani 0.08(7) 1 d G U P C -2
H32A H 0.5896 0.4121 0.4480 0.073 Uiso 0.08(7) 1 calc R . P C -2
N3 N 0.604(2) 0.511(2) 0.455(2) 0.062(4) Uani 0.21(2) 1 d G U . C -2

loop_
_atom_site_aniso_label
_atom_site_aniso_U_11
_atom_site_aniso_U_22
_atom_site_aniso_U_33
_atom_site_aniso_U_23
_atom_site_aniso_U_13
_atom_site_aniso_U_12
Cd1 0.0414(14) 0.0535(15) 0.0404(13) -0.0025(10) -0.0010(12) -0.0033(15)
Cl1 0.086(6) 0.080(8) 0.073(5) 0.039(4) 0.035(4) 0.035(4)
Cl0A 0.056(4) 0.051(4) 0.045(4) 0.009(3) 0.020(3) 0.011(2)
Cl1A 0.148(12) 0.048(3) 0.048(4) -0.008(2) -0.029(7) -0.002(8)
Cl2 0.074(5) 0.104(5) 0.082(8) -0.044(5) -0.026(5) -0.008(4)
O2 0.052(3) 0.045(3) 0.053(3) 0.004(2) 0.005(2) -0.008(2)
O6 0.041(2) 0.045(2) 0.059(3) 0.003(2) 0.0084(19) -0.0118(19)
O3 0.052(3) 0.041(2) 0.058(3) 0.0089(19) 0.006(2) -0.0121(19)
O1 0.046(2) 0.049(3) 0.061(3) -0.001(2) 0.006(2) -0.012(2)
O4 0.061(3) 0.048(3) 0.065(3) 0.009(2) 0.005(2) -0.013(2)
N2AA 0.037(2) 0.042(3) 0.040(2) 0.004(2) 0.0046(19) -0.006(2)
O5 0.055(3) 0.067(3) 0.074(3) -0.004(3) 0.023(2) -0.023(3)
N4 0.035(2) 0.046(3) 0.040(2) 0.003(2) 0.0025(19) -0.002(2)
N7 0.035(2) 0.044(3) 0.043(2) -0.004(2) 0.008(2) -0.006(2)
N6 0.038(3) 0.049(3) 0.050(3) -0.001(2) 0.008(2) -0.002(2)
N0AA 0.044(3) 0.045(3) 0.040(2) 0.003(2) 0.004(2) -0.008(2)
N10 0.038(3) 0.052(3) 0.044(3) 0.005(2) 0.009(2) -0.006(2)
N9 0.038(3) 0.043(3) 0.047(3) 0.000(2) 0.009(2) -0.011(2)
N11 0.039(3) 0.052(3) 0.049(3) 0.004(2) 0.012(2) -0.003(2)
N5 0.036(3) 0.047(3) 0.057(3) -0.004(2) 0.008(2) -0.005(2)
N12 0.039(3) 0.050(3) 0.043(3) 0.003(2) 0.007(2) -0.005(2)
N1AA 0.043(3) 0.038(3) 0.041(2) -0.0006(19) 0.008(2) -0.007(2)
N8 0.038(2) 0.044(3) 0.041(2) 0.002(2) 0.006(2) -0.009(2)
C3 0.031(3) 0.045(3) 0.033(3) -0.001(2) -0.003(2) -0.008(2)
C11 0.034(3) 0.042(3) 0.036(3) 0.008(2) -0.002(2) -0.004(2)
C15 0.034(3) 0.038(3) 0.044(3) 0.003(2) 0.004(2) -0.002(2)
C17 0.045(3) 0.053(4) 0.041(3) 0.009(3) 0.008(3) -0.010(3)
C1 0.033(3) 0.044(3) 0.048(3) 0.005(3) 0.003(2) -0.009(2)
C5 0.036(3) 0.044(3) 0.045(3) -0.009(3) 0.006(2) -0.004(2)
C12 0.042(3) 0.047(3) 0.032(3) 0.005(2) 0.001(2) -0.003(2)
C9 0.037(3) 0.037(3) 0.045(3) 0.003(2) 0.009(2) -0.007(2)
C7 0.035(3) 0.036(3) 0.048(3) 0.000(2) 0.011(2) -0.004(2)
C14 0.035(3) 0.052(4) 0.042(3) -0.005(3) 0.009(2) 0.000(2)
C19 0.044(3) 0.050(4) 0.040(3) 0.012(3) 0.010(2) -0.003(3)
C13 0.041(3) 0.059(4) 0.037(3) -0.003(3) 0.008(2) 0.001(3)
C2 0.039(3) 0.043(3) 0.045(3) -0.004(2) 0.003(2) -0.014(2)
C18 0.049(4) 0.061(4) 0.044(3) 0.014(3) 0.018(3) -0.003(3)
C4 0.040(3) 0.049(4) 0.055(4) -0.007(3) 0.000(3) -0.006(3)
C20 0.035(3) 0.058(4) 0.048(3) 0.010(3) 0.006(2) -0.009(3)
C16 0.057(4) 0.040(3) 0.045(3) 0.008(2) 0.012(3) -0.006(3)
C8 0.038(3) 0.062(4) 0.066(4) -0.006(3) 0.013(3) -0.002(3)
C6 0.042(3) 0.037(3) 0.052(3) -0.007(3) 0.004(3) -0.002(2)
C10 0.043(3) 0.055(4) 0.050(3) 0.010(3) 0.003(3) 0.001(3)
O8 0.109(6) 0.095(5) 0.106(6) -0.022(4) 0.001(5) 0.028(4)
O11 0.083(5) 0.071(5) 0.227(11) 0.035(6) -0.014(6) 0.002(4)
O9 0.079(5) 0.099(6) 0.164(8) -0.008(5) 0.016(5) 0.005(4)
O10 0.082(5) 0.091(6) 0.323(16) 0.086(8) 0.062(7) 0.017(4)
C26 0.060(6) 0.063(6) 0.057(5) 0.002(5) 0.010(5) 0.012(5)
C25 0.060(7) 0.063(7) 0.058(6) 0.004(7) 0.009(6) 0.010(6)
C24 0.058(7) 0.062(7) 0.055(6) 0.002(6) 0.006(6) 0.006(6)
C23 0.058(7) 0.061(7) 0.055(6) -0.001(7) 0.007(6) 0.011(7)
C22 0.059(7) 0.063(7) 0.058(6) 0.000(6) 0.011(5) 0.011(6)
C21 0.062(6) 0.064(6) 0.059(5) 0.001(5) 0.009(5) 0.012(5)
O7 0.182(12) 0.096(7) 0.316(19) 0.010(9) -0.042(12) 0.027(7)
C27 0.067(5) 0.071(5) 0.064(4) 0.001(4) 0.013(4) 0.017(4)
C28 0.070(5) 0.076(5) 0.067(5) 0.001(4) 0.013(4) 0.016(5)
C29 0.073(6) 0.085(6) 0.075(6) -0.001(5) 0.016(5) 0.018(6)
C30 0.074(6) 0.084(7) 0.077(6) -0.004(6) 0.011(5) 0.015(6)
C31 0.074(7) 0.082(7) 0.074(6) -0.003(6) 0.010(6) 0.016(6)
C32 0.075(6) 0.081(6) 0.071(6) -0.003(5) 0.010(5) 0.012(6)
N15 0.073(6) 0.078(6) 0.069(5) -0.001(5) 0.010(5) 0.011(5)
N13 0.063(6) 0.066(6) 0.062(5) 0.000(5) 0.013(4) 0.017(5)
N14 0.061(6) 0.065(6) 0.061(5) 0.000(5) 0.012(5) 0.014(5)
Cl2A 0.077(4) 0.137(7) 0.093(9) -0.047(5) 0.007(5) -0.046(4)
Cd1A 0.0614(19) 0.071(2) 0.0453(14) -0.0151(14) -0.0111(10) 0.0185(15)
Cl3 0.085(5) 0.053(3) 0.037(3) -0.005(2) -0.003(3) 0.011(4)
Cl3A 0.058(3) 0.054(4) 0.045(3) 0.006(4) 0.008(2) 0.013(3)
Cl4 0.105(6) 0.067(4) 0.076(8) 0.018(4) 0.038(4) 0.017(3)
C26A 0.072(6) 0.080(5) 0.072(5) 0.000(5) 0.012(5) 0.013(5)
C25A 0.072(6) 0.082(6) 0.075(6) -0.002(6) 0.012(5) 0.014(6)
C24A 0.077(6) 0.085(7) 0.079(6) -0.004(6) 0.008(5) 0.015(6)
C23A 0.075(7) 0.082(7) 0.071(6) -0.004(6) 0.010(6) 0.012(6)
C22A 0.075(7) 0.078(7) 0.067(6) -0.001(6) 0.012(6) 0.013(7)
C21A 0.071(6) 0.076(6) 0.067(5) -0.002(5) 0.011(5) 0.014(5)
C27A 0.064(5) 0.068(5) 0.061(4) 0.002(5) 0.013(4) 0.017(4)
N2 0.076(5) 0.076(5) 0.076(5) 0.004(4) 0.017(4) 0.026(4)
N1 0.065(6) 0.072(6) 0.065(5) 0.000(5) 0.013(5) 0.015(5)
C28A 0.061(6) 0.065(6) 0.060(5) 0.000(5) 0.011(5) 0.014(5)
C29A 0.060(6) 0.064(6) 0.058(5) 0.002(5) 0.010(5) 0.009(5)
C30A 0.058(7) 0.062(7) 0.057(6) 0.002(6) 0.008(6) 0.009(6)
C31A 0.058(7) 0.060(7) 0.055(6) 0.002(7) 0.005(6) 0.007(7)
C32A 0.060(7) 0.063(7) 0.058(6) 0.001(7) 0.008(6) 0.011(7)
N3 0.061(7) 0.064(7) 0.060(6) 0.000(6) 0.011(6) 0.013(6)

_geom_special_details            
;
 All esds (except the esd in the dihedral angle between two l.s. planes)
 are estimated using the full covariance matrix.  The cell esds are taken
 into account individually in the estimation of esds in distances, angles
 and torsion angles; correlations between esds in cell parameters are only
 used when they are defined by crystal symmetry.  An approximate (isotropic)
 treatment of cell esds is used for estimating esds involving l.s. planes.
;
loop_
_geom_bond_atom_site_label_1
_geom_bond_atom_site_label_2
_geom_bond_distance
_geom_bond_site_symmetry_2
_geom_bond_publ_flag
Cd1 Cl1 2.46(2) . ?
Cd1 Cl0A 2.55(2) . ?
Cd1 Cl1A 2.449(17) . ?
Cd1 Cl2 2.424(19) . ?
O2 C3 1.211(7) . ?
O6 C15 1.218(7) . ?
O3 C1 1.220(7) . ?
O1 C5 1.210(8) . ?
O4 C19 1.201(8) . ?
N2AA C3 1.359(8) . ?
N2AA C11 1.453(7) . ?
N2AA C2 1.446(8) . ?
O5 C17 1.212(8) . ?
N4 C3 1.381(8) . ?
N4 C12 1.446(8) . ?
N4 C4 1.431(8) . ?
N7 C15 1.371(7) . ?
N7 C7 1.458(7) . ?
N7 C6 1.445(8) 3_666 ?
N6 C5 1.367(8) . ?
N6 C14 1.437(8) . ?
N6 C6 1.456(8) . ?
N0AA C1 1.358(8) . ?
N0AA C7 1.459(8) . ?
N0AA C20 1.451(8) 3_666 ?
N10 C17 1.366(9) . ?
N10 C12 1.443(8) . ?
N10 C18 1.451(8) . ?
N9 C11 1.453(7) . ?
N9 C17 1.367(8) . ?
N9 C16 1.445(8) . ?
N11 C19 1.388(8) . ?
N11 C13 1.446(9) . ?
N11 C18 1.449(9) . ?
N5 C5 1.375(8) . ?
N5 C13 1.453(8) . ?
N5 C4 1.450(8) . ?
N12 C14 1.440(8) . ?
N12 C19 1.375(8) . ?
N12 C20 1.450(8) . ?
N1AA C1 1.360(8) . ?
N1AA C9 1.463(8) . ?
N1AA C2 1.448(8) . ?
N8 C15 1.367(8) . ?
N8 C9 1.464(7) . ?
N8 C16 1.449(7) . ?
C11 H11 0.9800 . ?
C11 C12 1.545(9) . ?
C12 H12 0.9800 . ?
C9 C7 1.586(8) . ?
C9 C10 1.529(9) . ?
C7 C8 1.522(9) . ?
C14 H14 0.9800 . ?
C14 C13 1.541(9) . ?
C13 H13 0.9800 . ?
C2 H2A 0.9700 . ?
C2 H2B 0.9700 . ?
C18 H18A 0.9700 . ?
C18 H18B 0.9700 . ?
C4 H4A 0.9700 . ?
C4 H4B 0.9700 . ?
C20 N0AA 1.451(8) 3_666 ?
C20 H20A 0.9700 . ?
C20 H20B 0.9700 . ?
C16 H16A 0.9700 . ?
C16 H16B 0.9700 . ?
C8 H8A 0.9600 . ?
C8 H8B 0.9600 . ?
C8 H8C 0.9600 . ?
C6 N7 1.445(8) 3_666 ?
C6 H6A 0.9700 . ?
C6 H6B 0.9700 . ?
C10 H10A 0.9600 . ?
C10 H10B 0.9600 . ?
C10 H10C 0.9600 . ?
O8 H8D 0.8505 . ?
O8 H8E 0.8502 . ?
O11 H11A 0.8499 . ?
O11 H11B 0.8499 . ?
O9 H9A 0.8498 . ?
O9 H9B 0.8501 . ?
O10 H10D 0.8500 . ?
O10 H10E 0.8497 . ?
C26 C25 1.3900 . ?
C26 C21 1.3900 . ?
C26 N14 1.308(10) . ?
C25 H25 0.9300 . ?
C25 C24 1.3900 . ?
C24 H24 0.9300 . ?
C24 C23 1.3900 . ?
C23 H23 0.9300 . ?
C23 C22 1.3900 . ?
C22 H22 0.9300 . ?
C22 C21 1.3900 . ?
C21 N13 1.41(3) . ?
O7 H7A 0.8502 . ?
O7 H7B 0.8488 . ?
C27 C28 1.488(10) . ?
C27 N13 1.28(4) . ?
C27 N14 1.39(4) . ?
C28 C29 1.3900 . ?
C28 N15 1.3900 . ?
C29 H29 0.9300 . ?
C29 C30 1.3900 . ?
C30 H30 0.9300 . ?
C30 C31 1.3900 . ?
C31 H31 0.9300 . ?
C31 C32 1.3900 . ?
C32 H32 0.9300 . ?
C32 N15 1.3900 . ?
N13 H13A 0.8600 . ?
N14 H14A 0.8600 . ?
Cl2A Cd1A 2.408(16) . ?
Cd1A Cl3 2.434(14) . ?
Cd1A Cl3A 2.479(16) . ?
Cd1A Cl4 2.44(2) . ?
C26A C25A 1.3900 . ?
C26A C21A 1.3900 . ?
C26A N2 1.274(9) . ?
C25A H25A 0.9300 . ?
C25A C24A 1.3900 . ?
C24A H24A 0.9300 . ?
C24A C23A 1.3900 . ?
C23A H23A 0.9300 . ?
C23A C22A 1.3900 . ?
C22A H22A 0.9300 . ?
C22A C21A 1.3900 . ?
C21A N1 1.42(3) . ?
C27A N2 1.44(4) . ?
C27A N1 1.28(4) . ?
C27A C28A 1.511(10) . ?
N2 H2 0.8600 . ?
N1 H1 0.8600 . ?
C28A C29A 1.3900 . ?
C28A N3 1.3900 . ?
C29A H29A 0.9300 . ?
C29A C30A 1.3900 . ?
C30A H30A 0.9300 . ?
C30A C31A 1.3900 . ?
C31A H31A 0.9300 . ?
C31A C32A 1.3900 . ?
C32A H32A 0.9300 . ?
C32A N3 1.3900 . ?

loop_
_geom_angle_atom_site_label_1
_geom_angle_atom_site_label_2
_geom_angle_atom_site_label_3
_geom_angle
_geom_angle_site_symmetry_1
_geom_angle_site_symmetry_3
_geom_angle_publ_flag
Cl1 Cd1 Cl0A 101.5(7) . . ?
Cl1A Cd1 Cl1 106.5(10) . . ?
Cl1A Cd1 Cl0A 103.9(6) . . ?
Cl2 Cd1 Cl1 111.1(7) . . ?
Cl2 Cd1 Cl0A 103.8(7) . . ?
Cl2 Cd1 Cl1A 126.8(12) . . ?
C3 N2AA C11 112.4(5) . . ?
C3 N2AA C2 122.8(5) . . ?
C2 N2AA C11 120.8(5) . . ?
C3 N4 C12 111.7(5) . . ?
C3 N4 C4 122.5(5) . . ?
C4 N4 C12 122.3(5) . . ?
C15 N7 C7 112.7(5) . . ?
C15 N7 C6 119.8(5) . 3_666 ?
C6 N7 C7 127.3(5) 3_666 . ?
C5 N6 C14 112.6(5) . . ?
C5 N6 C6 123.0(5) . . ?
C14 N6 C6 124.4(5) . . ?
C1 N0AA C7 113.3(5) . . ?
C1 N0AA C20 121.2(5) . 3_666 ?
C20 N0AA C7 125.5(5) 3_666 . ?
C17 N10 C12 113.3(5) . . ?
C17 N10 C18 123.0(5) . . ?
C12 N10 C18 122.9(5) . . ?
C17 N9 C11 112.4(5) . . ?
C17 N9 C16 123.0(5) . . ?
C16 N9 C11 121.6(5) . . ?
C19 N11 C13 112.6(5) . . ?
C19 N11 C18 121.4(6) . . ?
C13 N11 C18 125.3(5) . . ?
C5 N5 C13 111.9(5) . . ?
C5 N5 C4 122.4(5) . . ?
C4 N5 C13 123.9(6) . . ?
C14 N12 C20 123.6(5) . . ?
C19 N12 C14 112.9(5) . . ?
C19 N12 C20 121.2(5) . . ?
C1 N1AA C9 113.2(5) . . ?
C1 N1AA C2 120.9(5) . . ?
C2 N1AA C9 125.8(5) . . ?
C15 N8 C9 112.6(5) . . ?
C15 N8 C16 119.2(5) . . ?
C16 N8 C9 126.2(5) . . ?
O2 C3 N2AA 126.5(6) . . ?
O2 C3 N4 125.2(6) . . ?
N2AA C3 N4 108.2(5) . . ?
N2AA C11 N9 114.4(5) . . ?
N2AA C11 H11 111.7 . . ?
N2AA C11 C12 103.3(5) . . ?
N9 C11 H11 111.7 . . ?
N9 C11 C12 103.4(5) . . ?
C12 C11 H11 111.7 . . ?
O6 C15 N7 125.5(5) . . ?
O6 C15 N8 125.6(5) . . ?
N8 C15 N7 108.9(5) . . ?
O5 C17 N10 126.6(6) . . ?
O5 C17 N9 125.7(6) . . ?
N10 C17 N9 107.7(5) . . ?
O3 C1 N0AA 125.6(6) . . ?
O3 C1 N1AA 125.6(6) . . ?
N0AA C1 N1AA 108.8(5) . . ?
O1 C5 N6 126.4(6) . . ?
O1 C5 N5 125.6(6) . . ?
N6 C5 N5 108.0(5) . . ?
N4 C12 C11 103.5(4) . . ?
N4 C12 H12 111.4 . . ?
N10 C12 N4 115.7(5) . . ?
N10 C12 C11 102.9(5) . . ?
N10 C12 H12 111.4 . . ?
C11 C12 H12 111.4 . . ?
N1AA C9 N8 112.8(5) . . ?
N1AA C9 C7 102.3(4) . . ?
N1AA C9 C10 111.4(5) . . ?
N8 C9 C7 102.6(4) . . ?
N8 C9 C10 111.7(5) . . ?
C10 C9 C7 115.5(5) . . ?
N7 C7 N0AA 113.7(5) . . ?
N7 C7 C9 102.7(4) . . ?
N7 C7 C8 111.3(5) . . ?
N0AA C7 C9 102.4(5) . . ?
N0AA C7 C8 111.0(5) . . ?
C8 C7 C9 115.3(5) . . ?
N6 C14 N12 115.3(5) . . ?
N6 C14 H14 111.2 . . ?
N6 C14 C13 103.8(5) . . ?
N12 C14 H14 111.2 . . ?
N12 C14 C13 103.8(5) . . ?
C13 C14 H14 111.2 . . ?
O4 C19 N11 126.3(6) . . ?
O4 C19 N12 126.8(6) . . ?
N12 C19 N11 106.9(5) . . ?
N11 C13 N5 114.6(5) . . ?
N11 C13 C14 103.3(5) . . ?
N11 C13 H13 111.7 . . ?
N5 C13 C14 103.1(5) . . ?
N5 C13 H13 111.7 . . ?
C14 C13 H13 111.7 . . ?
N2AA C2 N1AA 113.8(5) . . ?
N2AA C2 H2A 108.8 . . ?
N2AA C2 H2B 108.8 . . ?
N1AA C2 H2A 108.8 . . ?
N1AA C2 H2B 108.8 . . ?
H2A C2 H2B 107.7 . . ?
N10 C18 H18A 108.6 . . ?
N10 C18 H18B 108.6 . . ?
N11 C18 N10 114.5(5) . . ?
N11 C18 H18A 108.6 . . ?
N11 C18 H18B 108.6 . . ?
H18A C18 H18B 107.6 . . ?
N4 C4 N5 114.5(5) . . ?
N4 C4 H4A 108.6 . . ?
N4 C4 H4B 108.6 . . ?
N5 C4 H4A 108.6 . . ?
N5 C4 H4B 108.6 . . ?
H4A C4 H4B 107.6 . . ?
N0AA C20 H20A 108.8 3_666 . ?
N0AA C20 H20B 108.8 3_666 . ?
N12 C20 N0AA 113.9(5) . 3_666 ?
N12 C20 H20A 108.8 . . ?
N12 C20 H20B 108.8 . . ?
H20A C20 H20B 107.7 . . ?
N9 C16 N8 113.3(5) . . ?
N9 C16 H16A 108.9 . . ?
N9 C16 H16B 108.9 . . ?
N8 C16 H16A 108.9 . . ?
N8 C16 H16B 108.9 . . ?
H16A C16 H16B 107.7 . . ?
C7 C8 H8A 109.5 . . ?
C7 C8 H8B 109.5 . . ?
C7 C8 H8C 109.5 . . ?
H8A C8 H8B 109.5 . . ?
H8A C8 H8C 109.5 . . ?
H8B C8 H8C 109.5 . . ?
N7 C6 N6 113.5(5) 3_666 . ?
N7 C6 H6A 108.9 3_666 . ?
N7 C6 H6B 108.9 3_666 . ?
N6 C6 H6A 108.9 . . ?
N6 C6 H6B 108.9 . . ?
H6A C6 H6B 107.7 . . ?
C9 C10 H10A 109.5 . . ?
C9 C10 H10B 109.5 . . ?
C9 C10 H10C 109.5 . . ?
H10A C10 H10B 109.5 . . ?
H10A C10 H10C 109.5 . . ?
H10B C10 H10C 109.5 . . ?
H8D O8 H8E 104.4 . . ?
H11A O11 H11B 104.3 . . ?
H9A O9 H9B 104.5 . . ?
H10D O10 H10E 104.6 . . ?
C25 C26 C21 120.0 . . ?
N14 C26 C25 134(3) . . ?
N14 C26 C21 106(3) . . ?
C26 C25 H25 120.0 . . ?
C24 C25 C26 120.0 . . ?
C24 C25 H25 120.0 . . ?
C25 C24 H24 120.0 . . ?
C23 C24 C25 120.0 . . ?
C23 C24 H24 120.0 . . ?
C24 C23 H23 120.0 . . ?
C24 C23 C22 120.0 . . ?
C22 C23 H23 120.0 . . ?
C23 C22 H22 120.0 . . ?
C21 C22 C23 120.0 . . ?
C21 C22 H22 120.0 . . ?
C26 C21 N13 109(3) . . ?
C22 C21 C26 120.0 . . ?
C22 C21 N13 131(3) . . ?
H7A O7 H7B 104.6 . . ?
N13 C27 C28 128(3) . . ?
N13 C27 N14 110.7(16) . . ?
N14 C27 C28 121(3) . . ?
C29 C28 C27 119(3) . . ?
C29 C28 N15 120.0 . . ?
N15 C28 C27 121(3) . . ?
C28 C29 H29 120.0 . . ?
C28 C29 C30 120.0 . . ?
C30 C29 H29 120.0 . . ?
C29 C30 H30 120.0 . . ?
C29 C30 C31 120.0 . . ?
C31 C30 H30 120.0 . . ?
C30 C31 H31 120.0 . . ?
C32 C31 C30 120.0 . . ?
C32 C31 H31 120.0 . . ?
C31 C32 H32 120.0 . . ?
N15 C32 C31 120.0 . . ?
N15 C32 H32 120.0 . . ?
C32 N15 C28 120.0 . . ?
C21 N13 H13A 127.2 . . ?
C27 N13 C21 106(3) . . ?
C27 N13 H13A 127.2 . . ?
C26 N14 C27 109(3) . . ?
C26 N14 H14A 125.4 . . ?
C27 N14 H14A 125.4 . . ?
Cl2A Cd1A Cl3 105.8(8) . . ?
Cl2A Cd1A Cl3A 114.5(6) . . ?
Cl2A Cd1A Cl4 104.0(7) . . ?
Cl3 Cd1A Cl3A 121.2(6) . . ?
Cl3 Cd1A Cl4 102.0(6) . . ?
Cl4 Cd1A Cl3A 107.4(6) . . ?
C25A C26A C21A 120.0 . . ?
N2 C26A C25A 124(3) . . ?
N2 C26A C21A 116(3) . . ?
C26A C25A H25A 120.0 . . ?
C26A C25A C24A 120.0 . . ?
C24A C25A H25A 120.0 . . ?
C25A C24A H24A 120.0 . . ?
C23A C24A C25A 120.0 . . ?
C23A C24A H24A 120.0 . . ?
C24A C23A H23A 120.0 . . ?
C22A C23A C24A 120.0 . . ?
C22A C23A H23A 120.0 . . ?
C23A C22A H22A 120.0 . . ?
C23A C22A C21A 120.0 . . ?
C21A C22A H22A 120.0 . . ?
C26A C21A N1 102(3) . . ?
C22A C21A C26A 120.0 . . ?
C22A C21A N1 138(3) . . ?
N2 C27A C28A 127(3) . . ?
N1 C27A N2 111.8(18) . . ?
N1 C27A C28A 121(4) . . ?
C26A N2 C27A 102(2) . . ?
C26A N2 H2 129.0 . . ?
C27A N2 H2 129.0 . . ?
C21A N1 H1 125.9 . . ?
C27A N1 C21A 108(3) . . ?
C27A N1 H1 125.9 . . ?
C29A C28A C27A 119(4) . . ?
C29A C28A N3 120.0 . . ?
N3 C28A C27A 120(4) . . ?
C28A C29A H29A 120.0 . . ?
C28A C29A C30A 120.0 . . ?
C30A C29A H29A 120.0 . . ?
C29A C30A H30A 120.0 . . ?
C31A C30A C29A 120.0 . . ?
C31A C30A H30A 120.0 . . ?
C30A C31A H31A 120.0 . . ?
C32A C31A C30A 120.0 . . ?
C32A C31A H31A 120.0 . . ?
C31A C32A H32A 120.0 . . ?
C31A C32A N3 120.0 . . ?
N3 C32A H32A 120.0 . . ?
C32A N3 C28A 120.0 . . ?

loop_
_geom_torsion_atom_site_label_1
_geom_torsion_atom_site_label_2
_geom_torsion_atom_site_label_3
_geom_torsion_atom_site_label_4
_geom_torsion
_geom_torsion_site_symmetry_1
_geom_torsion_site_symmetry_2
_geom_torsion_site_symmetry_3
_geom_torsion_site_symmetry_4
_geom_torsion_publ_flag
N2AA C11 C12 N4 2.3(5) . . . . ?
N2AA C11 C12 N10 123.1(5) . . . . ?
N6 C14 C13 N11 -125.0(5) . . . . ?
N6 C14 C13 N5 -5.3(6) . . . . ?
N9 C11 C12 N4 -117.3(5) . . . . ?
N9 C11 C12 N10 3.6(5) . . . . ?
N12 C14 C13 N11 -4.1(6) . . . . ?
N12 C14 C13 N5 115.6(5) . . . . ?
N1AA C9 C7 N7 -120.3(5) . . . . ?
N1AA C9 C7 N0AA -2.2(5) . . . . ?
N1AA C9 C7 C8 118.4(6) . . . . ?
N8 C9 C7 N7 -3.2(6) . . . . ?
N8 C9 C7 N0AA 114.9(5) . . . . ?
N8 C9 C7 C8 -124.6(5) . . . . ?
C3 N2AA C11 N9 114.9(5) . . . . ?
C3 N2AA C11 C12 3.2(6) . . . . ?
C3 N2AA C2 N1AA -116.7(6) . . . . ?
C3 N4 C12 N10 -118.9(5) . . . . ?
C3 N4 C12 C11 -7.2(6) . . . . ?
C3 N4 C4 N5 115.5(6) . . . . ?
C11 N2AA C3 O2 170.7(5) . . . . ?
C11 N2AA C3 N4 -7.8(6) . . . . ?
C11 N2AA C2 N1AA 87.8(6) . . . . ?
C11 N9 C17 O5 -173.3(6) . . . . ?
C11 N9 C17 N10 4.8(7) . . . . ?
C11 N9 C16 N8 -82.1(7) . . . . ?
C15 N7 C7 N0AA -110.8(6) . . . . ?
C15 N7 C7 C9 -1.0(6) . . . . ?
C15 N7 C7 C8 123.0(6) . . . . ?
C15 N8 C9 N1AA 115.9(5) . . . . ?
C15 N8 C9 C7 6.7(6) . . . . ?
C15 N8 C9 C10 -117.7(6) . . . . ?
C15 N8 C16 N9 -109.8(6) . . . . ?
C17 N10 C12 N4 111.2(6) . . . . ?
C17 N10 C12 C11 -1.0(6) . . . . ?
C17 N10 C18 N11 -108.1(7) . . . . ?
C17 N9 C11 N2AA -116.9(6) . . . . ?
C17 N9 C11 C12 -5.3(6) . . . . ?
C17 N9 C16 N8 119.3(6) . . . . ?
C1 N0AA C7 N7 113.8(6) . . . . ?
C1 N0AA C7 C9 3.7(6) . . . . ?
C1 N0AA C7 C8 -119.9(6) . . . . ?
C1 N1AA C9 N8 -109.3(6) . . . . ?
C1 N1AA C9 C7 0.2(6) . . . . ?
C1 N1AA C9 C10 124.2(6) . . . . ?
C1 N1AA C2 N2AA 101.8(6) . . . . ?
C5 N6 C14 N12 -110.9(6) . . . . ?
C5 N6 C14 C13 1.8(7) . . . . ?
C5 N6 C6 N7 97.7(7) . . . 3_666 ?
C5 N5 C13 N11 118.9(6) . . . . ?
C5 N5 C13 C14 7.3(7) . . . . ?
C5 N5 C4 N4 -111.7(7) . . . . ?
C12 N4 C3 O2 -169.0(5) . . . . ?
C12 N4 C3 N2AA 9.5(6) . . . . ?
C12 N4 C4 N5 -87.3(7) . . . . ?
C12 N10 C17 O5 175.9(6) . . . . ?
C12 N10 C17 N9 -2.2(7) . . . . ?
C12 N10 C18 N11 82.6(7) . . . . ?
C9 N1AA C1 O3 -175.6(6) . . . . ?
C9 N1AA C1 N0AA 2.1(7) . . . . ?
C9 N1AA C2 N2AA -82.5(7) . . . . ?
C9 N8 C15 O6 172.6(6) . . . . ?
C9 N8 C15 N7 -7.6(7) . . . . ?
C9 N8 C16 N9 87.7(7) . . . . ?
C7 N7 C15 O6 -175.1(6) . . . . ?
C7 N7 C15 N8 5.2(7) . . . . ?
C7 N0AA C1 O3 174.0(6) . . . . ?
C7 N0AA C1 N1AA -3.8(7) . . . . ?
C14 N6 C5 O1 -176.6(6) . . . . ?
C14 N6 C5 N5 2.7(7) . . . . ?
C14 N6 C6 N7 -84.0(7) . . . 3_666 ?
C14 N12 C19 O4 171.4(6) . . . . ?
C14 N12 C19 N11 -7.3(7) . . . . ?
C14 N12 C20 N0AA 93.0(7) . . . 3_666 ?
C19 N11 C13 N5 -111.4(6) . . . . ?
C19 N11 C13 C14 0.1(6) . . . . ?
C19 N11 C18 N10 105.2(7) . . . . ?
C19 N12 C14 N6 119.9(6) . . . . ?
C19 N12 C14 C13 7.1(6) . . . . ?
C19 N12 C20 N0AA -105.5(7) . . . 3_666 ?
C13 N11 C19 O4 -174.4(6) . . . . ?
C13 N11 C19 N12 4.2(7) . . . . ?
C13 N11 C18 N10 -85.4(8) . . . . ?
C13 N5 C5 O1 172.7(6) . . . . ?
C13 N5 C5 N6 -6.5(7) . . . . ?
C13 N5 C4 N4 84.7(8) . . . . ?
C2 N2AA C3 O2 13.3(9) . . . . ?
C2 N2AA C3 N4 -165.2(5) . . . . ?
C2 N2AA C11 N9 -87.2(6) . . . . ?
C2 N2AA C11 C12 161.1(5) . . . . ?
C2 N1AA C1 O3 0.6(9) . . . . ?
C2 N1AA C1 N0AA 178.3(5) . . . . ?
C2 N1AA C9 N8 74.8(7) . . . . ?
C2 N1AA C9 C7 -175.8(5) . . . . ?
C2 N1AA C9 C10 -51.8(7) . . . . ?
C18 N10 C17 O5 5.7(10) . . . . ?
C18 N10 C17 N9 -172.4(5) . . . . ?
C18 N10 C12 N4 -78.7(7) . . . . ?
C18 N10 C12 C11 169.2(5) . . . . ?
C18 N11 C19 O4 -3.7(9) . . . . ?
C18 N11 C19 N12 174.9(5) . . . . ?
C18 N11 C13 N5 78.4(7) . . . . ?
C18 N11 C13 C14 -170.1(5) . . . . ?
C4 N4 C3 O2 -9.7(9) . . . . ?
C4 N4 C3 N2AA 168.9(5) . . . . ?
C4 N4 C12 N10 81.6(7) . . . . ?
C4 N4 C12 C11 -166.6(5) . . . . ?
C4 N5 C5 O1 7.4(10) . . . . ?
C4 N5 C5 N6 -171.9(6) . . . . ?
C4 N5 C13 N11 -76.0(7) . . . . ?
C4 N5 C13 C14 172.5(5) . . . . ?
C20 N0AA C1 O3 -6.0(9) 3_666 . . . ?
C20 N0AA C1 N1AA 176.3(5) 3_666 . . . ?
C20 N0AA C7 N7 -66.3(7) 3_666 . . . ?
C20 N0AA C7 C9 -176.3(5) 3_666 . . . ?
C20 N0AA C7 C8 60.1(7) 3_666 . . . ?
C20 N12 C14 N6 -77.1(7) . . . . ?
C20 N12 C14 C13 170.1(5) . . . . ?
C20 N12 C19 O4 8.0(10) . . . . ?
C20 N12 C19 N11 -170.6(5) . . . . ?
C16 N9 C11 N2AA 82.4(7) . . . . ?
C16 N9 C11 C12 -166.0(5) . . . . ?
C16 N9 C17 O5 -13.0(10) . . . . ?
C16 N9 C17 N10 165.2(5) . . . . ?
C16 N8 C15 O6 7.8(9) . . . . ?
C16 N8 C15 N7 -172.4(5) . . . . ?
C16 N8 C9 N1AA -80.6(7) . . . . ?
C16 N8 C9 C7 170.2(5) . . . . ?
C16 N8 C9 C10 45.8(8) . . . . ?
C6 N7 C15 O6 0.8(9) 3_666 . . . ?
C6 N7 C15 N8 -179.0(5) 3_666 . . . ?
C6 N7 C7 N0AA 73.8(7) 3_666 . . . ?
C6 N7 C7 C9 -176.4(5) 3_666 . . . ?
C6 N7 C7 C8 -52.4(8) 3_666 . . . ?
C6 N6 C5 O1 1.9(10) . . . . ?
C6 N6 C5 N5 -178.8(5) . . . . ?
C6 N6 C14 N12 70.6(7) . . . . ?
C6 N6 C14 C13 -176.6(5) . . . . ?
C10 C9 C7 N7 118.5(5) . . . . ?
C10 C9 C7 N0AA -123.4(5) . . . . ?
C10 C9 C7 C8 -2.8(7) . . . . ?
C26 C25 C24 C23 0.0 . . . . ?
C26 C21 N13 C27 -3(3) . . . . ?
C25 C26 C21 C22 0.0 . . . . ?
C25 C26 C21 N13 -176(2) . . . . ?
C25 C26 N14 C27 178(2) . . . . ?
C25 C24 C23 C22 0.0 . . . . ?
C24 C23 C22 C21 0.0 . . . . ?
C23 C22 C21 C26 0.0 . . . . ?
C23 C22 C21 N13 175(3) . . . . ?
C22 C21 N13 C27 -179(2) . . . . ?
C21 C26 C25 C24 0.0 . . . . ?
C21 C26 N14 C27 0(3) . . . . ?
C27 C28 C29 C30 -179(3) . . . . ?
C27 C28 N15 C32 179(3) . . . . ?
C28 C27 N13 C21 177(3) . . . . ?
C28 C27 N14 C26 -176(3) . . . . ?
C28 C29 C30 C31 0.0 . . . . ?
C29 C28 N15 C32 0.0 . . . . ?
C29 C30 C31 C32 0.0 . . . . ?
C30 C31 C32 N15 0.0 . . . . ?
C31 C32 N15 C28 0.0 . . . . ?
N15 C28 C29 C30 0.0 . . . . ?
N13 C27 C28 C29 4(5) . . . . ?
N13 C27 C28 N15 -174(3) . . . . ?
N13 C27 N14 C26 -2(4) . . . . ?
N14 C26 C25 C24 -178(3) . . . . ?
N14 C26 C21 C22 178(2) . . . . ?
N14 C26 C21 N13 2.0(16) . . . . ?
N14 C27 C28 C29 177(2) . . . . ?
N14 C27 C28 N15 -1(4) . . . . ?
N14 C27 N13 C21 3(4) . . . . ?
C26A C25A C24A C23A 0.0 . . . . ?
C26A C21A N1 C27A 2(3) . . . . ?
C25A C26A C21A C22A 0.0 . . . . ?
C25A C26A C21A N1 -179(2) . . . . ?
C25A C26A N2 C27A -180(2) . . . . ?
C25A C24A C23A C22A 0.0 . . . . ?
C24A C23A C22A C21A 0.0 . . . . ?
C23A C22A C21A C26A 0.0 . . . . ?
C23A C22A C21A N1 179(3) . . . . ?
C22A C21A N1 C27A -177(3) . . . . ?
C21A C26A C25A C24A 0.0 . . . . ?
C21A C26A N2 C27A 8(3) . . . . ?
C27A C28A C29A C30A -173(3) . . . . ?
C27A C28A N3 C32A 173(3) . . . . ?
N2 C26A C25A C24A -172(2) . . . . ?
N2 C26A C21A C22A 173(2) . . . . ?
N2 C26A C21A N1 -7(2) . . . . ?
N2 C27A N1 C21A 2(4) . . . . ?
N2 C27A C28A C29A 166(3) . . . . ?
N2 C27A C28A N3 -8(5) . . . . ?
N1 C27A N2 C26A -6(4) . . . . ?
N1 C27A C28A C29A -9(5) . . . . ?
N1 C27A C28A N3 177(3) . . . . ?
C28A C27A N2 C26A 178(4) . . . . ?
C28A C27A N1 C21A 178(3) . . . . ?
C28A C29A C30A C31A 0.0 . . . . ?
C29A C28A N3 C32A 0.0 . . . . ?
C29A C30A C31A C32A 0.0 . . . . ?
C30A C31A C32A N3 0.0 . . . . ?
C31A C32A N3 C28A 0.0 . . . . ?
N3 C28A C29A C30A 0.0 . . . . ?

_shelx_res_file                  
;
    1b.res created by SHELXL-2014/7

TITL 1b_a.res in P2(1)/c
REM Old TITL 1b in P2/c
REM SHELXT solution in P2(1)/c: R1 0.230, Rweak 0.026, Alpha 0.058
REM <I/s> 1.383 for 216 systematic absences, Orientation as input
REM Formula found by SHELXT: C33 N12 O4 Cl1A Cd
CELL 0.71073 12.95 20.3971 15.0471 90 100.379 90
ZERR 2 0.0006 0.0011 0.0007 0 0.001 0
LATT 1
SYMM -X,0.5+Y,0.5-Z
SFAC C H Cd Cl N O
UNIT 108.04 152.58 4 16 55.95 44
DFIX 1.3 0.01 N14 C26 N2 C26A
DFIX 1.5 0.01 C28A C27A C28 C27
SADI N1 C21A N13 C21
SADI N2 C27A N14 C27
SADI N13 C27 N1 C27A
SIMU 0.01 0.02 2 N13 C26 C25 C21 C27 N14 C24 C22 C28 C23 C29 N15 C30 C32 =
 C31 N2 C29A C28A C30A C27A N3 C31A C26A N1 C32A C25A C21A C24A C22A C23A
SIMU 0.01 0.02 2 Cd1A Cl2A Cl3 Cl3A Cl4 Cl2 Cd1 Cl1 Cl0A Cl1A

L.S. 10 0 0
PLAN  10
SIZE 0.1 0.2 0.26
TEMP 0
CONF
BOND
list 4
MORE -1
BOND $H
fmap 2 53
ACTA
OMIT -3 1 1
OMIT 1 1 2
OMIT 1 0 0
REM <olex2.extras>
REM <HklSrc "%.\\1b.hkl">
REM </olex2.extras>

WGHT    0.117300   12.530700
FVAR       0.26377   0.45789   0.29913   0.17749   0.34296   0.35934   0.27293
FVAR       0.25323   0.48269   0.21938   0.31676   0.38076   0.39639   0.39047
FVAR       0.08213   0.21817   0.13981   0.36571   0.32707   0.51365   0.26797
FVAR       0.33800
PART 1
CD1   3    0.901223    0.399621    1.053151    21.00000    0.04135    0.05349 =
         0.04037   -0.00248   -0.00099   -0.00334
CL1   4    0.745711    0.468345    1.055427    21.00000    0.08584    0.08002 =
         0.07293    0.03880    0.03463    0.03494
CL0A  4    0.877446    0.310488    1.166237    21.00000    0.05560    0.05124 =
         0.04497    0.00932    0.01978    0.01150
CL1A  4    0.871223    0.342625    0.907558    21.00000    0.14776    0.04803 =
         0.04809   -0.00847   -0.02855   -0.00184
CL2   4    1.060431    0.455392    1.123408    21.00000    0.07388    0.10422 =
         0.08239   -0.04376   -0.02555   -0.00751

PART 0
O2    6    0.764610    0.610791    0.658150    11.00000    0.05199    0.04518 =
         0.05317    0.00361    0.00454   -0.00830
O6    6    0.643147    0.286156    0.514369    11.00000    0.04067    0.04522 =
         0.05890    0.00304    0.00839   -0.01178
O3    6    0.860447    0.543037    0.468047    11.00000    0.05182    0.04126 =
         0.05780    0.00893    0.00647   -0.01209
O1    6    0.512107    0.699097    0.667186    11.00000    0.04559    0.04937 =
         0.06117   -0.00121    0.00633   -0.01247
O4    6    0.308042    0.435187    0.719762    11.00000    0.06104    0.04826 =
         0.06468    0.00868    0.00484   -0.01303
N2AA  5    0.793440    0.501016    0.686041    11.00000    0.03723    0.04188 =
         0.04013    0.00408    0.00464   -0.00551
O5    6    0.546908    0.350005    0.713142    11.00000    0.05463    0.06744 =
         0.07371   -0.00386    0.02342   -0.02322
N4    5    0.678516    0.552818    0.754001    11.00000    0.03539    0.04564 =
         0.04007    0.00255    0.00252   -0.00153
N7    5    0.761494    0.332195    0.435277    11.00000    0.03546    0.04350 =
         0.04297   -0.00404    0.00827   -0.00562
N6    5    0.362862    0.653897    0.704632    11.00000    0.03776    0.04873 =
         0.05026   -0.00116    0.00770   -0.00185
N0AA  5    0.847049    0.436829    0.417224    11.00000    0.04431    0.04473 =
         0.03991    0.00333    0.00440   -0.00771
N10   5    0.598262    0.448260    0.782993    11.00000    0.03789    0.05192 =
         0.04397    0.00489    0.00927   -0.00630
N9    5    0.706472    0.397567    0.708112    11.00000    0.03784    0.04288 =
         0.04725    0.00025    0.00938   -0.01115
N11   5    0.435635    0.506746    0.789746    11.00000    0.03905    0.05200 =
         0.04913    0.00403    0.01217   -0.00295
N5    5    0.517599    0.610956    0.763235    11.00000    0.03603    0.04688 =
         0.05732   -0.00394    0.00764   -0.00527
N12   5    0.283884    0.547142    0.718675    11.00000    0.03859    0.05032 =
         0.04299    0.00253    0.00744   -0.00494
N1AA  5    0.870077    0.455020    0.564273    11.00000    0.04347    0.03755 =
         0.04104   -0.00060    0.00813   -0.00726
N8    5    0.776780    0.353478    0.582252    11.00000    0.03840    0.04366 =
         0.04051    0.00213    0.00602   -0.00880
C3    1    0.747372    0.559975    0.694493    11.00000    0.03141    0.04453 =
         0.03320   -0.00081   -0.00255   -0.00780
C11   1    0.767654    0.452815    0.749684    11.00000    0.03360    0.04180 =
         0.03616    0.00754   -0.00221   -0.00364
AFIX  13
H11   2    0.830164    0.438409    0.791935    11.00000   -1.20000
AFIX   0
C15   1    0.719420    0.320371    0.511086    11.00000    0.03406    0.03812 =
         0.04374    0.00283    0.00433   -0.00247
C17   1    0.609630    0.394194    0.732051    11.00000    0.04454    0.05303 =
         0.04109    0.00854    0.00790   -0.01030
C1    1    0.858121    0.484157    0.481754    11.00000    0.03280    0.04418 =
         0.04825    0.00487    0.00342   -0.00859
C5    1    0.468584    0.659016    0.706854    11.00000    0.03573    0.04390 =
         0.04503   -0.00859    0.00627   -0.00411
C12   1    0.690027    0.489755    0.798610    11.00000    0.04166    0.04694 =
         0.03219    0.00538    0.00060   -0.00300
AFIX  13
H12   2    0.718003    0.494372    0.863294    11.00000   -1.20000
AFIX   0
C9    1    0.871470    0.383410    0.559668    11.00000    0.03745    0.03673 =
         0.04525    0.00272    0.00914   -0.00690
C7    1    0.857992    0.370554    0.454255    11.00000    0.03509    0.03642 =
         0.04767   -0.00014    0.01087   -0.00366
C14   1    0.336857    0.603388    0.763475    11.00000    0.03491    0.05234 =
         0.04247   -0.00497    0.00936    0.00019
AFIX  13
H14   2    0.298236    0.621361    0.808273    11.00000   -1.20000
AFIX   0
C19   1    0.338673    0.489786    0.739513    11.00000    0.04398    0.05049 =
         0.04047    0.01238    0.01032   -0.00319
C13   1    0.444445    0.576192    0.809082    11.00000    0.04075    0.05947 =
         0.03689   -0.00294    0.00806    0.00073
AFIX  13
H13   2    0.458357    0.584771    0.874230    11.00000   -1.20000
AFIX   0
C2    1    0.886421    0.493826    0.646223    11.00000    0.03885    0.04325 =
         0.04541   -0.00423    0.00335   -0.01385
AFIX  23
H2A   2    0.941134    0.473495    0.690073    11.00000   -1.20000
H2B   2    0.910930    0.537023    0.632805    11.00000   -1.20000
AFIX   0
C18   1    0.510234    0.457243    0.829277    11.00000    0.04906    0.06142 =
         0.04413    0.01437    0.01780   -0.00317
AFIX  23
H18A  2    0.473637    0.415778    0.829644    11.00000   -1.20000
H18B  2    0.537088    0.469089    0.891587    11.00000   -1.20000
AFIX   0
C4    1    0.630796    0.607648    0.790049    11.00000    0.03980    0.04879 =
         0.05454   -0.00679    0.00039   -0.00648
AFIX  23
H4A   2    0.660984    0.647612    0.770903    11.00000   -1.20000
H4B   2    0.647968    0.605856    0.855469    11.00000   -1.20000
AFIX   0
C20   1    0.173449    0.546596    0.678080    11.00000    0.03544    0.05756 =
         0.04817    0.00985    0.00639   -0.00864
AFIX  23
H20A  2    0.136584    0.577483    0.710162    11.00000   -1.20000
H20B  2    0.145205    0.503313    0.685601    11.00000   -1.20000
AFIX   0
C16   1    0.755557    0.342277    0.672327    11.00000    0.05698    0.04011 =
         0.04474    0.00787    0.01241   -0.00593
AFIX  23
H16A  2    0.710163    0.304334    0.671075    11.00000   -1.20000
H16B  2    0.821046    0.332370    0.712511    11.00000   -1.20000
AFIX   0
C8    1    0.948663    0.334703    0.423880    11.00000    0.03795    0.06240 =
         0.06642   -0.00566    0.01274   -0.00182
AFIX 137
H8A   2    0.947793    0.289433    0.441186    11.00000   -1.50000
H8B   2    1.013853    0.354279    0.451892    11.00000   -1.50000
H8C   2    0.941542    0.337779    0.359398    11.00000   -1.50000
AFIX   0
C6    1    0.286328    0.696546    0.650040    11.00000    0.04247    0.03690 =
         0.05212   -0.00712    0.00448   -0.00160
AFIX  23
H6A   2    0.231696    0.707242    0.684072    11.00000   -1.20000
H6B   2    0.320661    0.737124    0.638470    11.00000   -1.20000
AFIX   0
C10   1    0.971170    0.355246    0.616945    11.00000    0.04266    0.05539 =
         0.04964    0.01027    0.00349    0.00073
AFIX 137
H10A  2    1.031388    0.377574    0.602711    11.00000   -1.50000
H10B  2    0.976035    0.309337    0.604260    11.00000   -1.50000
H10C  2    0.968670    0.361149    0.679818    11.00000   -1.50000
AFIX   0

O8    6    1.094990    0.416460    0.830888    11.00000    0.10921    0.09469 =
         0.10592   -0.02229    0.00127    0.02827
AFIX   3
H8D   2    1.136860    0.445700    0.856548    11.00000   -1.50000
H8E   2    1.134570    0.384400    0.823568    11.00000   -1.50000
AFIX   0

O11   6    0.107202    0.211116    0.768578    11.00000    0.08277    0.07087 =
         0.22652    0.03453   -0.01435    0.00227
AFIX   3
H11A  2    0.044382    0.203346    0.742988    11.00000   -1.50000
H11B  2    0.132042    0.173656    0.785458    11.00000   -1.50000
AFIX   0

O9    6    1.186222    0.319702    0.762996    11.00000    0.07906    0.09935 =
         0.16384   -0.00820    0.01573    0.00519
AFIX   3
H9A   2    1.183102    0.278392    0.755676    11.00000   -1.50000
H9B   2    1.246852    0.330122    0.753486    11.00000   -1.50000
AFIX   0

O10   6    0.370174    0.301895    0.766545    11.00000    0.08247    0.09116 =
         0.32291    0.08616    0.06211    0.01688
AFIX   3
H10D  2    0.420424    0.322805    0.750295    11.00000   -1.50000
H10E  2    0.397324    0.265815    0.787135    11.00000   -1.50000
AFIX  66

PART -1
C26   1    0.511547    0.575064    0.507394     0.24926    0.05964    0.06347 =
         0.05736    0.00205    0.00983    0.01248
C25   1    0.429865    0.539604    0.532695    61.00000    0.05974    0.06261 =
         0.05846    0.00359    0.00931    0.01037
AFIX  43
H25   2    0.378064    0.561154    0.556970    61.00000   -1.20000
AFIX  65
C24   1    0.425604    0.471936    0.521715    51.00000    0.05819    0.06200 =
         0.05463    0.00200    0.00630    0.00614
AFIX  43
H24   2    0.370953    0.448212    0.538643    51.00000   -1.20000
AFIX  65
C23   1    0.503025    0.439728    0.485433    41.00000    0.05844    0.06095 =
         0.05525   -0.00093    0.00688    0.01056
AFIX  43
H23   2    0.500174    0.394453    0.478087    41.00000   -1.20000
AFIX  65
C22   1    0.584708    0.475187    0.460131    31.00000    0.05925    0.06274 =
         0.05844    0.00021    0.01091    0.01139
AFIX  43
H22   2    0.636508    0.453637    0.435857    31.00000   -1.20000
AFIX  65
C21   1    0.588970    0.542855    0.471111     0.29204    0.06152    0.06393 =
         0.05919    0.00108    0.00907    0.01170
AFIX   0

PART 0
O7    6    0.597058    0.348848    0.985508    11.00000    0.18237    0.09565 =
         0.31609    0.01026   -0.04215    0.02729
AFIX   3
H7A   2    0.642498    0.378008    1.004818    11.00000   -1.50000
H7B   2    0.626838    0.312848    1.002968    11.00000   -1.50000
AFIX   0

PART -1
C27   1    0.631653    0.644400    0.478573     0.32490    0.06731    0.07097 =
         0.06353    0.00106    0.01281    0.01705
AFIX  66
C28   1    0.684412    0.709329    0.480326     0.29731    0.06955    0.07635 =
         0.06739    0.00111    0.01276    0.01570
C29   1    0.779425    0.713771    0.450028   141.00000    0.07308    0.08496 =
         0.07477   -0.00127    0.01647    0.01824
AFIX  43
H29   2    0.808327    0.676710    0.428099   141.00000   -1.20000
AFIX  65
C30   1    0.831240    0.773605    0.452506   131.00000    0.07356    0.08410 =
         0.07736   -0.00434    0.01146    0.01532
AFIX  43
H30   2    0.894810    0.776577    0.432234   131.00000   -1.20000
AFIX  65
C31   1    0.788043    0.828997    0.485281   121.00000    0.07425    0.08226 =
         0.07387   -0.00338    0.00993    0.01552
AFIX  43
H31   2    0.822711    0.869029    0.486939   121.00000   -1.20000
AFIX  65
C32   1    0.693030    0.824555    0.515579   111.00000    0.07455    0.08106 =
         0.07051   -0.00311    0.01022    0.01176
AFIX  43
H32   2    0.664129    0.861616    0.537508   111.00000   -1.20000
AFIX  65
N15   5    0.641214    0.764722    0.513102     0.32938    0.07276    0.07801 =
         0.06865   -0.00104    0.01027    0.01133
AFIX   0
N13   5    0.665542    0.589024    0.456887   221.00000    0.06309    0.06581 =
         0.06247    0.00049    0.01337    0.01680
AFIX  43
H13A  2    0.723009    0.581407    0.437631   221.00000   -1.20000
AFIX   0
N14   5    0.538581    0.636919    0.511551   191.00000    0.06136    0.06522 =
         0.06091    0.00004    0.01205    0.01390
AFIX  43
H14A  2    0.504261    0.668069    0.531517   191.00000   -1.20000
AFIX   0

PART 0
PART 2
CL2A  4    1.062809    0.452086    1.099540   -21.00000    0.07684    0.13700 =
         0.09347   -0.04725    0.00686   -0.04640
CD1A  3    0.892962    0.404660    1.044957   -21.00000    0.06143    0.07061 =
         0.04533   -0.01513   -0.01110    0.01853
CL3   4    0.910105    0.345224    0.908129   -21.00000    0.08523    0.05273 =
         0.03700   -0.00544   -0.00311    0.01112
CL3A  4    0.743094    0.479592    1.048806   -21.00000    0.05813    0.05384 =
         0.04514    0.00627    0.00761    0.01285
CL4   4    0.880242    0.315451    1.150908   -21.00000    0.10482    0.06691 =
         0.07619    0.01765    0.03818    0.01707

PART 0
PART -2
AFIX  66
C26A  1    0.723073    0.706883    0.466906     0.32882    0.07158    0.07978 =
         0.07157    0.00035    0.01194    0.01270
C25A  1    0.811406    0.742415    0.455668   101.00000    0.07244    0.08206 =
         0.07481   -0.00185    0.01216    0.01365
AFIX  43
H25A  2    0.867663    0.721271    0.437364   101.00000   -1.20000
AFIX  65
C24A  1    0.815656    0.809548    0.471786    91.00000    0.07697    0.08484 =
         0.07853   -0.00437    0.00769    0.01496
AFIX  43
H24A  2    0.874757    0.833321    0.464267    91.00000   -1.20000
AFIX  65
C23A  1    0.731573    0.841149    0.499143    81.00000    0.07541    0.08198 =
         0.07112   -0.00370    0.00956    0.01201
AFIX  43
H23A  2    0.734416    0.886066    0.509927    81.00000   -1.20000
AFIX  65
C22A  1    0.643239    0.805618    0.510381    71.00000    0.07484    0.07827 =
         0.06749   -0.00108    0.01157    0.01325
AFIX  43
H22A  2    0.586982    0.826762    0.528685    71.00000   -1.20000
AFIX  65
C21A  1    0.638988    0.738485    0.494263     0.28777    0.07071    0.07618 =
         0.06704   -0.00177    0.01110    0.01430
AFIX   0
C27A  1    0.611855    0.632996    0.478753     0.30790    0.06397    0.06848 =
         0.06145    0.00222    0.01287    0.01712
N2    5    0.717140    0.644548    0.463222   201.00000    0.07624    0.07574 =
         0.07643    0.00439    0.01707    0.02567
AFIX  43
H2    2    0.763769    0.616607    0.453901   201.00000   -1.20000
AFIX   0
N1    5    0.568231    0.685802    0.498498   211.00000    0.06533    0.07237 =
         0.06500    0.00003    0.01258    0.01453
AFIX  43
H1    2    0.506671    0.688964    0.512026   211.00000   -1.20000
AFIX  66
C28A  1    0.557298    0.567582    0.479847     0.22519    0.06122    0.06526 =
         0.05953    0.00018    0.01085    0.01375
C29A  1    0.465594    0.563707    0.515418   181.00000    0.05983    0.06368 =
         0.05809    0.00219    0.00980    0.00944
AFIX  43
H29A  2    0.434501    0.601718    0.532327   181.00000   -1.20000
AFIX  65
C30A  1    0.420362    0.503020    0.525717   171.00000    0.05802    0.06235 =
         0.05671    0.00155    0.00814    0.00934
AFIX  43
H30A  2    0.359005    0.500427    0.549516   171.00000   -1.20000
AFIX  65
C31A  1    0.466833    0.446207    0.500444   161.00000    0.05818    0.06049 =
         0.05530    0.00183    0.00536    0.00698
AFIX  43
H31A  2    0.436570    0.405604    0.507335   161.00000   -1.20000
AFIX  65
C32A  1    0.558538    0.450082    0.464873   151.00000    0.05993    0.06263 =
         0.05798    0.00089    0.00836    0.01072
AFIX  43
H32A  2    0.589630    0.412070    0.447964   151.00000   -1.20000
AFIX  65
N3    5    0.603771    0.510769    0.454574     0.21034    0.06097    0.06415 =
         0.06011   -0.00009    0.01131    0.01328
AFIX   0
HKLF 4

REM  1b_a.res in P2(1)/c
REM R1 =  0.0798 for    6380 Fo > 4sig(Fo)  and  0.0924 for all    7858 data
REM    733 parameters refined using    595 restraints

END

WGHT      0.1173     12.5272

REM Highest difference peak  1.593,  deepest hole -0.733,  1-sigma level  0.154
Q1    1   0.5053  0.7638  0.3825  11.00000  0.05    1.59
Q2    1   0.5613  0.7382  0.3981  11.00000  0.05    1.25
Q3    1   0.7666  0.6664  0.4857  11.00000  0.05    1.18
Q4    1   0.9028  0.4583  1.0117  11.00000  0.05    0.98
Q5    1   0.9251  0.3557  1.0551  11.00000  0.05    0.82
Q6    1   0.6976  0.7601  0.4194  11.00000  0.05    0.71
Q7    1   1.1787  0.2916  0.8459  11.00000  0.05    0.67
Q8    1   0.8523  0.4417  1.0530  11.00000  0.05    0.61
Q9    1   0.5443  0.7966  0.5515  11.00000  0.05    0.57
Q10   1   0.5205  0.7998  0.4804  11.00000  0.05    0.57
;
_shelx_res_checksum              44478
_shelx_hkl_file                  
;
  -1   0   0   -1.90    2.70
   2   0   0 1077.59   84.39
  -2   0   0 1020.00   84.79
   4   0   0 3047.79  216.08
  -4   0   0 2528.35  215.48
   5   0   0 5473.25  365.86
  -5   0   0 4306.87  363.76
   6   0   0  884.91   60.59
  -7   0   0    2.90    0.90
   7   0   0    4.80    1.00
  -8   0   0  747.13   51.19
   8   0   0  743.13   51.19
  -9   0   0  338.17   22.80
   9   0   0  316.67   22.80
  10   0   0   23.20    2.40
 -10   0   0   28.20    2.40
 -11   0   0   13.10    1.80
  11   0   0   18.40    2.00
 -12   0   0   16.20    2.10
 -13   0   0   26.10    2.80
 -14   0   0   20.30    2.40
 -15   0   0   32.20    3.00
   0  -1   0    2.50    2.30
   0   1   0   -1.30    2.00
   1  -1   0 1381.66  110.19
   1   1   0 1574.74  121.59
  -2  -1   0 1788.02  140.39
   2  -1   0 1995.40  146.99
   2   1   0 1907.41  147.09
  -2   1   0 1743.43  143.29
  -3  -1   0 1402.66  123.69
   3  -1   0 1724.83  134.49
  -3   1   0 1520.95  130.69
   3   1   0 1713.63  130.69
  -4  -1   0  352.16   24.20
   4  -1   0  351.56   24.30
   4   1   0  346.57   24.30
  -4   1   0  362.16   24.30
  -5  -1   0   19.30    1.60
   5  -1   0   16.70    1.70
   5   1   0   17.20    1.60
  -5   1   0   17.80    1.70
  -6  -1   0  663.43   44.90
   6  -1   0  643.84   45.00
  -6   1   0  645.84   45.00
   6   1   0  665.23   44.90
   7  -1   0  625.34   42.70
  -7  -1   0  622.54   42.60
   7   1   0  613.14   42.60
  -7   1   0  620.74   42.70
  -8  -1   0   32.20    2.80
   8  -1   0   35.90    2.90
   8   1   0   35.20    2.90
  -8   1   0   34.40    2.90
   9  -1   0   22.30    2.30
  -9  -1   0   25.60    2.20
   9   1   0   25.00    2.20
  -9   1   0   22.70    2.30
 -10  -1   0   57.29    4.30
  10  -1   0   50.49    4.40
  10   1   0   53.29    4.30
 -10   1   0   62.39    4.50
 -11  -1   0   42.70    3.60
  11  -1   0   43.20    3.70
 -11   1   0   43.70    3.70
  11   1   0   42.30    3.60
 -12  -1   0   47.10    4.00
 -12   1   0   47.10    4.10
 -13  -1   0    1.10    1.20
 -13   1   0   -0.90    1.10
 -14  -1   0    0.90    1.10
 -14   1   0    4.20    1.30
 -15  -1   0    1.30    1.00
 -15   1   0    1.80    1.20
   0  -2   0 1387.26  105.19
   1  -2   0  122.79    9.20
   1   2   0  130.09    9.20
  -1   2   0  147.39    9.30
   2  -2   0   73.09    5.20
  -2  -2   0   82.09    5.10
  -2   2   0   71.99    5.20
   2   2   0   63.69    5.00
   3  -2   0   64.19    4.60
  -3  -2   0   70.89    4.50
   3   2   0   56.89    4.50
  -3   2   0   64.29    4.60
  -4  -2   0   19.50    1.50
   4  -2   0   19.00    1.70
  -4   2   0   21.10    1.80
   4   2   0   17.60    1.50
  -5  -2   0  360.66   24.00
   5  -2   0  334.17   24.20
  -5   2   0  369.86   24.20
   5   2   0  334.47   24.10
   6  -2   0  294.27   21.10
  -6  -2   0  309.97   21.00
  -6   2   0  312.47   21.20
   6   2   0  299.37   21.00
  -7  -2   0  197.58   13.10
   7  -2   0  189.18   13.30
   7   2   0  187.08   13.20
  -7   2   0  178.48   13.30
  -8  -2   0   38.50    3.10
   8  -2   0   39.90    3.30
   8   2   0   41.20    3.10
  -8   2   0   35.50    3.30
   9  -2   0   17.20    2.00
  -9  -2   0   19.60    1.80
   9   2   0   20.00    1.90
  -9   2   0   15.90    2.00
  10  -2   0    4.20    1.10
 -10   2   0    3.80    1.10
 -11  -2   0   33.00    2.90
  11   2   0   31.50    3.00
 -11   2   0   37.30    3.20
 -12  -2   0   40.90    3.50
 -12   2   0   39.10    3.70
 -13  -2   0    1.70    1.20
 -13   2   0    3.10    1.50
 -14  -2   0    7.90    1.40
 -14   2   0   10.60    1.80
 -15  -2   0   -0.30    0.90
 -15   2   0    1.70    1.20
   0   3   0    4.90    0.50
  -1  -3   0 2575.14  197.68
   1  -3   0 2606.34  199.28
  -1   3   0 2785.02  201.88
  -2  -3   0 1530.75  130.19
   2  -3   0 1596.04  134.89
  -2  -3   0 1835.92  163.88
  -2   3   0 1660.83  136.19
   3  -3   0 1664.33  151.88
  -3  -3   0 1561.64  168.58
   3   3   0 2057.89  183.68
  -3   3   0 1894.51  153.28
   4  -3   0  317.87   22.50
  -4  -3   0  314.97   22.30
   4   3   0  340.87   22.30
  -4   3   0  322.77   22.50
  -5  -3   0   91.29    6.40
   5  -3   0   85.89    6.60
  -5   3   0   92.79    6.60
   5   3   0   90.29    6.40
   6  -3   0  822.92   58.89
   6   3   0  799.82   58.79
  -6   3   0  953.70   58.99
  -7  -3   0  608.24   42.70
  -7   3   0  676.13   43.00
   7   3   0  587.34   42.80
   8  -3   0   56.19    4.50
  -8  -3   0   53.59    4.20
   8   3   0   59.79    4.30
  -8   3   0   59.19    4.50
   9  -3   0   27.10    2.80
  -9  -3   0   34.10    2.60
   9   3   0   28.10    2.60
  -9   3   0   33.00    2.90
  10  -3   0    4.40    1.30
 -10  -3   0    5.10    1.00
 -10   3   0    5.90    1.40
  10   3   0    4.90    1.10
 -11  -3   0  116.29    8.30
 -11   3   0  121.39    8.60
  11   3   0  107.79    8.30
 -12  -3   0  114.49    8.60
 -12   3   0  126.09    9.00
 -13  -3   0   43.20    3.80
 -13   3   0   49.40    4.20
 -14  -3   0   10.10    1.60
 -14   3   0   11.90    2.00
 -15  -3   0   -0.90    0.90
 -15   3   0   -0.10    1.20
   0  -4   0 1623.74  134.99
   0   4   0 1757.82  137.89
   1  -4   0  455.05   33.40
  -1   4   0  517.95   33.50
   2  -4   0  310.67   24.10
   2   4   0  370.86   24.00
  -2   4   0  364.56   24.10
   3  -4   0   58.39    4.80
  -3  -4   0   70.99    4.70
  -3   4   0   64.29    4.90
   3   4   0   68.79    4.70
  -4  -4   0  305.37   21.20
   4  -4   0  313.07   21.40
   4   4   0  337.47   21.20
  -4   4   0  274.57   21.40
  -5  -4   0  496.05   34.40
   5  -4   0  483.95   34.60
   5   4   0  506.25   34.40
  -5   4   0  519.55   34.70
   6  -4   0  303.87   22.00
  -6  -4   0  316.37   21.80
  -6   4   0  329.17   22.10
   6   4   0  313.67   21.80
  -7  -4   0  105.49    7.40
   7  -4   0  103.69    7.70
   7   4   0  104.19    7.50
  -8  -4   0  182.48   13.10
   8  -4   0  173.28   13.40
  -8   4   0  212.28   13.50
   8   4   0  183.78   13.10
  -9  -4   0  156.28   10.90
   9  -4   0  141.89   11.10
  -9   4   0  168.98   11.20
   9   4   0  149.09   10.90
 -10  -4   0   99.59    7.40
 -10   4   0  112.79    7.80
  10   4   0   95.99    7.40
 -11  -4   0   51.69    4.10
  11   4   0   49.00    4.10
 -11   4   0   53.39    4.50
 -12  -4   0    9.90    1.50
 -12   4   0   11.60    1.90
 -13  -4   0    7.80    1.40
 -13   4   0    6.30    1.70
 -14  -4   0   28.80    2.80
 -14   4   0   31.50    3.20
 -15  -4   0   17.70    2.20
 -15   4   0   24.70    2.90
   0   5   0    7.00    0.90
   1  -5   0  310.17   23.50
  -1   5   0  369.36   23.50
   2  -5   0  262.87   20.60
   2   5   0  316.07   20.50
  -2   5   0  311.87   20.60
   3  -5   0  793.22   55.79
  -3   5   0  830.62   55.79
   4  -5   0  588.94   42.30
  -4   5   0  639.34   42.30
   5  -5   0   50.59    4.20
  -5  -5   0   56.09    4.00
  -5   5   0   47.40    4.20
   5   5   0   58.89    4.00
  -6  -5   0    6.30    0.90
   6  -5   0    7.00    1.30
   6   5   0    6.70    0.90
  -6   5   0    7.90    1.30
   7  -5   0   14.00    1.90
  -7  -5   0   13.60    1.50
   7   5   0   17.10    1.50
  -8  -5   0   71.59    5.30
   8  -5   0   64.99    5.60
  -8   5   0   80.29    5.80
   8   5   0   69.99    5.30
   9  -5   0    2.80    1.20
  -9  -5   0    3.50    1.00
   9   5   0    4.20    1.00
  -9   5   0    4.10    1.50
  10  -5   0   15.20    2.30
 -10  -5   0   21.40    2.20
 -10   5   0   23.00    2.80
  10   5   0   24.10    2.20
 -11  -5   0    1.80    1.00
 -11   5   0    0.90    1.20
 -12  -5   0   14.60    1.80
 -12   5   0   14.40    2.20
 -13  -5   0    5.10    1.20
 -13   5   0    8.80    1.90
 -14  -5   0    1.10    0.90
 -14   5   0    0.60    1.40
 -15  -5   0    0.70    1.00
 -15   5   0    2.50    1.70
   0   6   0  486.35   33.60
  -1   6   0   51.99    4.00
   2  -6   0  261.27   20.00
  -2   6   0  313.17   20.00
  -3   6   0   20.10    1.90
   4  -6   0  681.63   49.30
  -4   6   0  750.42   49.40
   5  -6   0  780.72   55.29
  -5   6   0  825.72   55.29
   6  -6   0    5.30    1.10
  -6  -6   0    2.40    0.70
  -6   6   0    2.70    1.00
  -7  -6   0   25.80    2.40
   7  -6   0   26.10    2.70
  -7   6   0   28.70    2.80
   7   6   0   30.40    2.40
  -8  -6   0    4.70    1.00
   8  -6   0    2.50    1.20
   8   6   0    3.80    0.90
  -9  -6   0   32.40    3.00
   9  -6   0   35.70    3.30
  -9   6   0   38.50    3.50
   9   6   0   37.60    3.10
  10  -6   0  143.69   12.00
 -10  -6   0  164.68   11.30
  10   6   0  165.18   11.40
 -11  -6   0   39.90    3.40
 -11   6   0   41.00    4.00
 -12  -6   0   22.90    2.40
 -12   6   0   30.00    3.20
 -13  -6   0   -0.60    0.90
 -13   6   0    1.10    1.40
 -14   6   0   16.30    2.50
 -15   6   0   12.90    2.40
   0   7   0    3.20    0.80
  -1   7   0  168.98   12.00
   2  -7   0  272.37   20.60
  -2   7   0  319.17   20.70
   3  -7   0  657.83   49.80
  -3   7   0  789.22   49.90
  -4   7   0  470.65   34.30
   4   7   0  516.55   34.00
   5  -7   0  322.57   25.50
  -5   7   0  368.66   25.50
   5   7   0  401.66   25.20
   6  -7   0   17.00    2.20
  -6   7   0   20.50    2.20
   6   7   0   22.50    1.90
   7  -7   0    4.60    1.20
   7   7   0    7.30    1.00
  -7   7   0    1.10    1.10
   8  -7   0  106.49    8.50
   8   7   0  110.09    8.20
  -8   7   0  127.29    8.70
  -9  -7   0  226.58   16.10
   9  -7   0  216.48   16.50
   9   7   0  227.08   16.10
  -9   7   0  246.38   16.60
 -10  -7   0   12.30    1.60
  10   7   0   10.10    1.60
 -10   7   0   13.10    2.20
 -11   7   0   29.50    3.40
 -12   7   0   26.50    3.20
 -13   7   0   12.20    2.20
 -14   7   0   -0.50    1.30
 -15   7   0    2.70    1.90
   0   8   0  670.33   46.30
   1   8   0   24.30    2.30
  -1   8   0   25.00    2.30
  -2   8   0    9.30    1.40
  -3   8   0   40.50    3.50
   3   8   0   42.90    3.30
   4  -8   0    9.60    1.60
  -4   8   0   13.80    1.80
   4   8   0   11.60    1.40
   5  -8   0  121.79   10.20
   5   8   0  150.48    9.90
  -5   8   0  143.79   10.30
   6  -8   0    2.10    1.00
   6   8   0    4.00    0.90
  -6   8   0    3.10    1.20
   7  -8   0   20.50    2.40
  -7   8   0   24.70    2.60
   7   8   0   22.80    2.10
   8  -8   0   11.30    1.90
  -8   8   0   12.00    2.00
   8   8   0   11.30    1.50
   9   8   0   88.79    6.80
  -9   8   0   95.79    7.40
 -10   8   0   -0.20    1.40
 -11   8   0   -0.80    1.50
 -12   8   0    1.10    1.60
 -13   8   0    0.50    1.60
 -14   8   0   -1.10    1.50
 -15   8   0   -0.30    1.70
   0   9   0    2.70    1.00
   1   9   0   97.69    7.90
  -1   9   0  117.09    8.00
  -2   9   0  194.98   14.00
  -3   9   0  263.17   18.60
   3   9   0  262.07   18.30
  -4   9   0  266.07   19.20
   4   9   0  275.77   18.90
   5   9   0  153.88   10.60
  -5   9   0  142.79   10.90
  -6   9   0   78.59    6.40
   6   9   0   84.09    6.00
   7  -9   0   45.40    4.50
  -7   9   0   60.19    4.80
   7   9   0   56.99    4.20
   8  -9   0   10.50    2.00
  -8   9   0   10.60    2.10
   8   9   0   13.10    1.60
   9  -9   0   54.09    5.50
   9   9   0   60.79    4.70
 -10   9   0    9.30    2.20
 -11   9   0   28.20    3.60
 -12   9   0   34.70    3.90
 -13   9   0    1.50    1.80
 -14   9   0   -0.80    1.80
   0  10   0  104.69    7.90
  -1  10   0   68.69    5.40
   1  10   0   67.79    5.40
  -2  10   0    2.20    1.10
  -3  10   0   19.20    2.40
   3  10   0   19.60    2.00
   4  10   0  642.14   43.70
  -4  10   0  626.14   44.00
   5  10   0  498.45   34.20
  -5  10   0  492.25   34.60
   6 -10   0   17.80    2.50
  -6  10   0   22.80    2.60
   6  10   0   21.80    2.10
   7 -10   0   22.90    2.80
  -7  10   0   23.90    2.90
   7  10   0   27.20    2.40
   8  10   0  117.79    8.60
  -9  10   0  253.87   18.50
 -10  10   0  311.37   22.40
 -11  10   0   47.70    4.80
 -12  10   0    6.90    2.00
 -13  10   0   61.19    5.80
 -14  10   0   10.90    2.50
   0  11   0    5.50    1.30
  -1  11   0   40.60    3.90
   1  11   0   45.90    3.90
  -2  11   0   28.60    3.00
   2  11   0   27.40    3.00
  -3  11   0   62.39    5.30
  -4  11   0  320.47   22.50
   4  11   0  313.87   22.10
  -5  11   0   93.79    7.60
   5  11   0   98.99    7.10
  -6  11   0  237.08   17.40
   6  11   0  245.28   17.00
  -7  11   0   74.29    6.30
   7  11   0   74.39    5.70
   8 -11   0   16.00    2.70
   8  11   0   21.30    2.30
  -8  11   0   26.00    3.20
  -9  11   0   31.20    3.90
 -10  11   0   11.40    2.50
 -11  11   0    3.20    1.90
 -12  11   0   21.20    3.20
 -13  11   0    3.00    2.20
 -14  11   0    2.10    2.30
   0  12   0    2.60    1.40
  -1  12   0   48.90    4.50
   1  12   0   50.99    4.50
   2  12   0    4.10    1.40
  -2  12   0    3.10    1.20
   3  12   0    8.00    1.90
  -3  12   0    9.20    1.90
   4  12   0   51.69    4.10
  -4  12   0   49.70    4.50
   5  12   0   13.10    1.70
  -5  12   0   13.10    2.30
   6  12   0  122.59    9.10
  -6  12   0  125.29    9.50
  -7  12   0   16.30    2.70
   7  12   0   14.80    1.90
  -8  12   0   36.30    4.10
  -9  12   0  203.68   15.30
 -10  12   0   32.00    3.90
 -11  12   0   48.60    5.00
 -12  12   0    0.30    1.70
 -13  12   0    0.30    2.20
 -14  12   0   16.50    3.30
  14  12   0   14.30    2.60
   0  13   0    1.50    1.50
   1  13   0  441.96   31.60
  -1  13   0  455.75   31.60
  -2  13   0  290.67   20.10
   2  13   0  266.47   20.00
  -3  13   0  168.08   12.10
   3  13   0  155.58   12.10
   4  13   0  345.77   26.20
  -4  13   0  389.96   26.20
   4  13   0  368.26   25.70
  -5  13   0   30.90    3.60
   5  13   0   33.00    3.10
  -6  13   0  356.36   25.00
   6  13   0  342.57   24.40
  -7  13   0  282.57   20.50
  -8  13   0   91.59    7.70
  -9  13   0   36.40    4.30
 -10  13   0   18.30    3.30
 -11  13   0   17.40    3.10
 -12  13   0   24.10    3.80
  13  13   0   21.30    3.20
   0  14   0  190.88   14.10
   1  14   0  163.68   12.10
  -1  14   0  154.48   12.00
   2  14   0   10.00    2.30
  -2  14   0   16.10    2.50
   3  14   0   28.20    3.40
  -3  14   0   30.00    3.40
   4  14   0   25.80    2.60
   4  14   0   25.30    3.40
  -4  14   0   27.70    3.00
   5  14   0  105.69    8.80
   5  14   0  108.19    8.20
  -5  14   0  115.99    8.80
   6  14   0   83.19    6.70
  -6  14   0   93.09    7.40
  -7  14   0    7.30    2.30
  -8  14   0   61.99    5.90
  -9  14   0    2.20    2.00
 -10  14   0   28.20    3.90
 -11  14   0    1.50    2.00
 -12  14   0    4.30    2.30
  12  14   0    0.20    1.90
  13  14   0    9.40    2.70
 -13  14   0   15.90    3.50
   0  15   0   -1.00    1.50
   1  15   0   72.59    6.30
  -1  15   0   74.29    6.40
  -2  15   0    7.00    1.80
   2  15   0    8.00    2.20
   3  15   0   21.20    3.10
  -3  15   0   22.50    3.00
   4  15   0    0.10    1.00
   4  15   0    1.10    1.60
  -4  15   0    0.10    1.10
  -5  15   0   94.59    7.50
   5  15   0   83.19    6.70
   5  15   0   86.09    7.40
   6  15   0   29.10    4.00
  -6  15   0   31.60    4.00
  -7  15   0   14.50    2.90
  -8  15   0   57.59    5.20
   8  15   0   46.10    5.00
   9  15   0    1.40    1.90
  -9  15   0    6.50    2.30
  10  15   0   -1.20    1.60
 -10  15   0    2.20    2.10
  11  15   0    5.50    2.40
 -11  15   0   14.30    3.00
 -12  15   0    1.80    2.30
  12  15   0    2.50    2.00
   0  16   0  165.38   12.70
   1  16   0   73.19    6.80
  -1  16   0   82.39    6.90
  -2  16   0   47.30    4.70
   2  16   0   45.20    4.80
   3  16   0    0.10    1.50
  -3  16   0   -1.50    1.40
   4  16   0   40.00    4.40
   4  16   0   34.70    3.50
  -4  16   0   44.50    4.40
  -5  16   0   70.89    6.40
   5  16   0   69.69    6.50
  -6  16   0  139.09   11.00
   6  16   0  135.39   11.00
  -7  16   0   61.79    5.90
   7  16   0   53.49    5.80
   8  16   0   10.50    2.20
   9  16   0   26.00    3.80
  -9  16   0   27.90    3.90
  10  16   0    6.40    2.30
 -10  16   0    6.50    2.40
  11  16   0   19.50    3.60
 -11  16   0   32.90    4.30
 -12  16   0    2.20    2.40
  12  16   0    1.70    2.40
   0  17   0   -0.20    1.50
   1  17   0   89.29    8.00
  -1  17   0   96.19    8.00
   2  17   0    0.50    1.80
  -2  17   0    3.20    1.60
  -3  17   0   63.79    6.20
   3  17   0   64.89    5.60
   3  17   0   76.99    6.50
   4  17   0   18.50    3.20
  -4  17   0   16.80    3.00
   5  17   0    2.50    2.00
  -5  17   0    1.80    2.00
   6  17   0    1.00    1.90
  -6  17   0    4.90    2.30
   7  17   0   24.10    4.00
  -7  17   0   28.10    4.00
   9  17   0   12.10    2.90
  -9  17   0   16.00    3.20
  10  17   0    2.00    2.10
 -10  17   0    8.70    2.70
 -11  17   0   18.90    3.70
  11  17   0   10.00    2.80
   0  18   0  110.19    9.30
   1  18   0    0.40    2.00
  -1  18   0   -0.20    1.50
  -2  18   0   28.30    4.00
   2  18   0   25.20    3.90
   3  18   0    6.00    2.40
  -3  18   0    8.60    2.30
   4  18   0    2.20    2.20
  -4  18   0    2.90    2.10
  -5  18   0    1.40    2.10
   5  18   0    1.20    1.90
   6  18   0   -0.10    1.70
  -6  18   0    1.10    2.00
  -7  18   0    4.70    2.30
   7  18   0    3.10    2.20
   8  18   0    1.70    1.70
  -8  18   0   -0.80    1.90
  -9  18   0    2.50    2.20
   9  18   0    2.40    1.90
  10  18   0   -1.80    2.10
 -10  18   0    3.00    2.30
 -11  18   0    4.80    2.70
  11  18   0    1.50    2.70
   0  19   0   28.20    4.50
   1  19   0   36.20    4.40
  -1  19   0   41.40    5.10
   2  19   0   12.50    2.80
  -2  19   0   14.40    2.80
  -3  19   0    3.10    2.30
   3  19   0    2.90    2.20
   4  19   0   10.50    2.90
  -4  19   0   14.00    2.80
   5  19   0    4.20    2.40
  -5  19   0    4.20    2.50
   6  19   0    5.20    2.40
  -6  19   0    4.30    2.30
  -7  19   0   21.80    3.80
  -8  19   0   18.50    3.60
   8  19   0   16.50    3.20
   9  19   0   11.40    2.60
  -9  19   0    7.60    2.80
 -10  19   0    1.90    2.60
  10  19   0   -3.50    2.40
   0  20   0  466.25   33.60
  -1  20   0   10.90    3.20
   1  20   0   14.20    3.30
   2  20   0    7.20    2.80
  -2  20   0    9.60    2.90
  -3  20   0    4.30    2.20
   3  20   0   10.00    2.80
   4  20   0   68.49    6.80
  -4  20   0   63.09    6.60
  -5  20   0   48.50    5.60
   5  20   0   54.19    5.90
  -6  20   0    6.50    2.70
   6  20   0    3.20    2.30
  -7  20   0    6.80    2.80
   7  20   0    5.20    2.50
   8  20   0    5.10    2.40
  -8  20   0    2.60    2.30
  -9  20   0   16.60    3.50
   9  20   0    9.80    2.70
   0  21   0   10.10    3.10
   1  21   0   15.70    3.60
  -1  21   0   21.60    3.80
   2  21   0   20.70    4.10
  -2  21   0   24.40    3.90
  -3  21   0   53.69    6.00
   3  21   0   49.50    6.00
  -4  21   0    2.00    2.00
   4  21   0    2.60    2.50
   5  21   0    3.50    2.50
  -5  21   0   -1.60    2.10
   6  21   0   -0.10    2.30
  -6  21   0    2.70    2.30
  -7  21   0    3.90    2.50
   7  21   0   -2.70    1.90
   8  21   0   -1.90    2.00
  -8  21   0    2.40    2.40
   9  21   0   -3.80    1.70
  -9  21   0    3.50    2.40
   0  22   0   -0.40    2.10
   1  22   0   31.20    4.80
  -1  22   0   30.70    4.90
  -2  22   0   -0.50    2.40
   2  22   0    0.00    2.30
   3  22   0    9.00    3.10
  -3  22   0    8.50    2.60
  -4  22   0   21.50    4.20
   4  22   0   23.60    4.20
  -5  22   0    2.90    2.50
   5  22   0    3.90    2.70
   6  22   0   -1.20    2.30
  -6  22   0    0.70    2.40
   7  22   0    0.30    2.40
  -7  22   0    4.30    2.60
   8  22   0    6.80    3.00
  -8  22   0    7.10    3.00
   0  23   0    0.10    1.80
  -1  23   0   17.40    3.70
   1  23   0   24.30    4.10
  -2  23   0   42.00    5.80
   2  23   0   43.20    5.90
  -3  23   0   24.00    4.40
   3  23   0   24.70    4.50
  -4  23   0    5.70    2.90
   4  23   0    3.30    2.70
  -5  23   0    1.60    2.30
   5  23   0   -3.80    2.30
   6  23   0   21.20    4.20
  -6  23   0   22.20    4.30
   0  24   0   16.80    4.00
  -1  24   0   -2.50    2.30
   1  24   0    0.60    2.60
   2  24   0   -0.90    1.90
  -2  24   0   -0.30    2.60
   3  24   0    2.10    2.80
  -3  24   0    0.70    2.00
  -4  24   0    4.90    2.80
   4  24   0    6.20    3.10
   5  24   0    9.00    3.40
  -5  24   0    4.60    2.80
   0  25   0    0.60    2.40
  -1  25   0   -3.10    2.30
   1  25   0    0.30    2.70
   2  25   0    0.00    3.00
  -2  25   0    4.00    3.20
  -3  25   0   -1.80    2.40
   3  25   0    4.50    3.20
 -16   0   1   -0.30    0.80
 -15   0   1    1.60    0.90
 -14   0   1   -0.20    0.90
 -13   0   1    0.70    1.10
 -12   0   1    0.20    1.00
  11   0  -1   -0.20    0.90
 -11   0   1    2.10    1.00
 -10   0   1    1.20    0.80
  10   0  -1   -1.70    0.70
  -9   0   1    0.30    0.70
   9   0  -1    0.00    0.60
  -8   0   1   -0.50    0.70
   8   0  -1    1.00    0.70
   7   0  -1    0.20    0.60
  -7   0   1   -0.20    0.70
   6   0  -1    0.30    0.50
  -6   0   1   -0.20    0.50
  -5   0   1    0.30    0.40
   4   0  -1    0.50    0.30
  -4   0   1    0.20    0.30
   3   0  -1    0.40    0.20
  -3   0   1    0.30    0.20
  -2   0   1    0.70    0.10
  -1   0   1    0.60    0.10
   0   0   1    0.00    0.10
   0   0  -1   -0.10    0.10
  -1   0  -1    0.60    0.20
   1   0   1    0.50    0.20
  -2   0  -1    0.30    0.20
   2   0   1    0.00    0.20
   3   0   1    0.10    0.30
  -3   0  -1    0.10    0.30
  -4   0  -1    0.00    0.40
   4   0   1    0.10    0.50
   5   0   1   -0.10    0.60
  -5   0  -1    0.30    0.70
   6   0   1    1.40    1.00
  -6   0  -1    1.90    1.00
  -7   0  -1   -0.30    0.80
   7   0   1    0.30    0.80
  -8   0  -1    0.00    0.80
   8   0   1    0.80    0.80
  -9   0  -1    0.50    0.90
   9   0   1   -0.70    0.70
 -10   0  -1   -0.30    1.00
  10   0   1   -0.60    0.80
 -11   0  -1    0.80    1.20
 -12   0  -1    0.60    1.40
 -13   0  -1    1.70    1.30
 -14   0  -1    0.80    1.30
 -15   0  -1    0.10    1.20
 -16  -1   1    1.50    0.80
 -16   1   1   -0.60    0.90
 -15  -1   1   20.40    2.10
 -15   1   1   20.20    2.20
 -14  -1   1   67.59    5.30
 -14   1   1   72.59    5.40
 -13  -1   1   18.10    2.00
 -13   1   1   19.30    2.30
 -12  -1   1   24.70    2.40
 -12   1   1   25.80    2.60
 -11  -1   1  332.57   21.70
  11  -1  -1  294.87   21.80
 -11   1   1  323.57   21.80
  11   1  -1  299.07   21.70
  10  -1  -1  204.08   15.00
 -10  -1   1  224.48   14.90
  10   1  -1  208.48   14.90
 -10   1   1  217.88   15.00
  -9  -1   1  102.69    7.20
   9  -1  -1   98.39    7.30
  -9   1   1  102.99    7.30
   9   1  -1  100.19    7.30
  -8  -1   1   10.80    1.40
   8  -1  -1   16.80    1.60
  -8   1   1   11.00    1.50
   8   1  -1   14.40    1.40
  -7  -1   1  427.06   28.20
   7  -1  -1  391.66   28.30
  -7   1   1  414.06   28.30
   7   1  -1  407.36   28.20
   6  -1  -1  177.88   13.20
  -6  -1   1  189.48   13.10
   6   1  -1  195.48   13.10
  -6   1   1  195.38   13.20
  -5  -1   1  168.08   12.10
   5  -1  -1  167.98   12.10
  -5   1   1  180.58   12.20
   5   1  -1  182.68   12.10
  -4  -1   1  210.78   14.50
   4  -1  -1  188.38   14.60
  -4   1   1  214.68   14.60
   4   1  -1  231.08   14.50
  -3  -1   1   80.59    5.20
   3  -1  -1   69.89    5.20
  -3   1   1   72.89    5.20
  -2   1   1  275.17   18.90
   1  -1  -1  902.51   72.99
   1   1  -1  994.30   70.89
   0  -1   1    0.00    0.10
   0   1   1    0.00    0.10
  -1  -1  -1 1247.18  101.89
   1  -1   1 1107.29   97.09
   1   1   1 1130.09  101.89
  -1   1  -1 1038.30   95.19
  -2  -1  -1  708.63   68.09
   2  -1   1  645.64   69.29
   2   1   1  731.03   71.29
  -2   1  -1  603.54   67.99
  -3  -1  -1  613.44   70.39
   3  -1   1  817.52   80.69
  -3   1  -1  618.84   75.69
   3   1   1  809.02   77.29
  -4  -1  -1  143.89    9.90
   4  -1   1  146.89   10.00
  -4   1  -1  143.99   10.00
   4   1   1  129.59    9.90
  -5  -1  -1 2586.04  213.78
   5  -1   1 2668.93  217.98
   5   1   1 2705.23  216.28
  -5   1  -1 2294.27  214.98
  -6  -1  -1 2125.69  201.08
   6  -1   1 2872.91  214.08
  -6   1  -1 2105.99  204.58
  -7  -1  -1  281.57   18.80
   7  -1   1  266.37   18.90
  -7   1  -1  271.67   18.90
   7   1   1  261.37   18.90
  -8  -1  -1    6.10    1.20
   8  -1   1    8.10    1.40
  -8   1  -1    5.70    1.30
   8   1   1    9.30    1.30
  -9  -1  -1   49.80    3.90
   9  -1   1   46.10    4.00
  -9   1  -1   49.30    4.00
   9   1   1   50.29    4.00
  10  -1   1  152.18   11.50
 -10  -1  -1  164.98   11.40
  10   1   1  149.09   11.50
 -10   1  -1  172.58   11.50
 -11  -1  -1   76.69    6.00
 -11   1  -1   81.69    6.20
 -12  -1  -1  274.77   19.60
 -12   1  -1  283.17   19.70
 -13  -1  -1   22.40    2.70
 -13   1  -1   20.00    2.60
 -14  -1  -1   38.10    3.50
 -14   1  -1   36.30    3.50
 -15  -1  -1   10.70    1.80
 -15   1  -1   11.70    1.90
 -16  -2   1    2.00    0.90
 -16   2   1    2.20    1.20
 -15  -2   1    9.90    1.30
 -15   2   1    8.30    1.60
 -14  -2   1    3.90    1.00
 -14   2   1    5.30    1.40
 -13  -2   1   52.69    4.30
 -13   2   1   60.89    4.70
 -12  -2   1  159.88   11.50
 -12   2   1  165.98   11.80
  12   2  -1  165.58   12.10
  11  -2  -1  104.49    8.80
 -11  -2   1  131.99    8.60
 -11   2   1  120.79    8.80
  11   2  -1  121.29    8.60
 -10  -2   1   10.20    1.40
  10  -2  -1   15.40    1.70
  10   2  -1   15.20    1.50
 -10   2   1   13.70    1.70
   9  -2  -1   47.40    4.10
  -9  -2   1   55.09    3.90
   9   2  -1   50.89    3.90
  -9   2   1   57.19    4.20
   8  -2  -1  127.99    9.80
  -8  -2   1  153.08    9.60
   8   2  -1  132.19    9.70
  -8   2   1  135.39    9.80
   7   2  -1 1450.95   99.09
   6  -2  -1  593.14   45.20
  -6  -2   1  660.53   45.10
  -6   2   1  703.63   45.30
   6   2  -1  679.63   45.10
   5   2  -1  600.84   42.70
  -5   2   1  649.74   42.90
  -4  -2   1   71.49    5.20
  -4   2   1   70.99    5.30
   4   2  -1   79.19    5.20
   3  -2  -1  370.66   25.50
  -2  -2   1  691.13   59.79
   2  -2  -1  801.72   66.19
   2   2  -1  803.92   61.79
  -2   2   1  797.42   66.69
   0  -2   1  784.72   69.19
   0  -2  -1  740.23   85.19
   1  -2   1  114.49    7.40
  -1  -2  -1  102.59    7.20
  -1   2  -1   96.09    7.30
  -2  -2  -1  206.78   13.70
   2  -2   1  196.08   13.80
  -2   2  -1  196.68   13.80
   2   2   1  193.08   13.70
  -3  -2  -1 2757.82  203.58
  -3   2  -1 2251.67  198.68
   3   2   1 2233.98  209.28
   4  -2   1  288.97   20.00
  -4  -2  -1  292.77   19.90
  -4   2  -1  286.17   20.00
   4   2   1  283.57   19.90
   5  -2   1  486.95   32.80
  -5  -2  -1  484.15   32.60
   5   2   1  452.15   32.70
  -5   2  -1  476.05   32.80
   6  -2   1  871.21   58.29
  -6   2  -1  845.82   58.19
   6   2   1  824.92   58.09
  -7  -2  -1  410.66   28.50
   7  -2   1  418.76   28.70
  -7   2  -1  433.86   28.70
   7   2   1  387.26   28.50
   8  -2   1  822.92   58.49
  -8  -2  -1  876.41   58.29
  -8   2  -1  892.11   58.49
   8   2   1  808.12   58.39
  -9  -2  -1  243.48   17.10
   9  -2   1  239.78   17.40
  -9   2  -1  261.37   17.40
   9   2   1  236.88   17.20
 -10  -2  -1   52.59    4.00
  10  -2   1   45.00    4.20
 -10   2  -1   53.99    4.20
  10   2   1   47.70    4.00
 -11  -2  -1   36.40    3.20
 -11   2  -1   33.30    3.40
 -12  -2  -1   86.29    6.60
 -12   2  -1   88.29    6.80
 -13  -2  -1  202.18   14.10
 -13   2  -1  192.38   14.20
 -14  -2  -1    6.80    1.50
 -14   2  -1    8.10    1.70
 -15  -2  -1    4.10    1.30
 -15   2  -1    0.90    1.30
 -15  -3   1    5.10    1.00
 -15   3   1    4.00    1.30
 -14  -3   1    3.40    1.00
 -14   3   1    7.40    1.60
 -13  -3   1    0.00    0.80
 -13   3   1    1.30    1.30
 -12  -3   1    7.90    1.30
 -12   3   1   10.70    1.80
  12   3  -1    7.50    1.80
 -11  -3   1   18.80    1.80
  11  -3  -1   12.90    1.90
  11   3  -1   18.00    1.80
 -11   3   1   16.90    2.20
 -10  -3   1  112.29    7.60
  10  -3  -1   92.09    7.90
  10   3  -1  109.39    7.70
 -10   3   1  113.39    8.00
  -9  -3   1  148.19   10.40
   9  -3  -1  130.09   10.60
   9   3  -1  153.38   10.40
  -9   3   1  160.68   10.70
  -8  -3   1   19.50    1.70
   8  -3  -1   14.70    1.90
   8   3  -1   18.70    1.70
  -8   3   1   21.00    2.00
  -7  -3   1  260.17   17.10
   7  -3  -1  217.38   17.30
  -7   3   1  255.57   17.40
   7   3  -1  255.77   17.10
  -6  -3   1   21.30    1.60
   6   3  -1   19.60    1.60
  -6   3   1   16.30    1.90
  -5  -3   1   21.90    1.70
   5  -3  -1   17.00    1.80
   5   3  -1   23.80    1.70
  -5   3   1   19.80    1.90
  -4  -3   1 5699.93  438.46
   4  -3  -1 6650.83  455.25
  -4   3   1 6239.48  450.65
  -3  -3   1 1696.03  136.79
   3  -3  -1 1873.81  145.99
  -3  -3   1 1839.52  164.88
  -3   3   1 1794.62  145.69
  -2   3   1   56.99    3.80
   2   3  -1   46.80    3.70
  -1  -3   1   62.49    4.50
   1   3  -1   65.29    4.50
   0  -3   1   36.40    2.80
   0   3  -1   40.70    2.90
   1  -3   1 1508.95  128.59
  -1  -3  -1 1325.47  149.99
   1   3   1 1492.15  158.38
  -1   3  -1 1520.55  127.59
  -2  -3  -1  960.00  130.39
   2  -3   1 1270.27  114.89
  -2   3  -1 1118.99  108.29
  -3  -3  -1 1685.53  156.08
   3  -3   1 1475.55  141.59
  -3   3  -1 1203.78  129.19
   4  -3   1 3187.28  278.27
  -4  -3  -1 3446.86  274.57
   5  -3   1  508.45   35.80
  -5  -3  -1  570.14   35.60
   5   3   1  480.75   35.60
  -5   3  -1  514.35   35.80
   6  -3   1  280.17   19.50
  -6  -3  -1  290.57   19.20
  -6   3  -1  281.97   19.50
   6   3   1  257.27   19.30
  -7  -3  -1   47.60    3.60
   7  -3   1   45.00    3.80
   7   3   1   42.40    3.60
  -7   3  -1   50.09    3.90
   8  -3   1   10.50    1.50
  -8  -3  -1    7.30    1.20
  -8   3  -1   11.70    1.70
   8   3   1    9.70    1.30
   9  -3   1   50.29    4.30
  -9  -3  -1   48.40    4.00
   9   3   1   52.99    4.10
  -9   3  -1   52.69    4.30
 -10  -3  -1  182.28   12.40
  10  -3   1  165.88   12.60
  10   3   1  165.18   12.40
 -10   3  -1  183.98   12.70
 -11  -3  -1   36.00    3.10
 -11   3  -1   31.00    3.40
 -12  -3  -1    3.30    1.30
 -12   3  -1    4.70    1.60
 -13  -3  -1   11.20    1.80
 -13   3  -1   12.90    2.10
 -14  -3  -1   12.50    1.80
 -14   3  -1   11.20    2.10
 -15  -3  -1    3.30    1.30
 -15   3  -1    2.10    1.50
 -15   4   1    0.80    1.30
 -14  -4   1   -0.10    0.80
 -14   4   1   -0.60    1.20
 -13  -4   1   24.70    2.30
 -12  -4   1  140.79   10.40
 -12   4   1  153.68   10.80
 -11  -4   1  125.89    9.40
  11   4  -1  129.59    9.40
 -11   4   1  147.89    9.90
  10  -4  -1   55.69    4.90
 -10  -4   1   59.99    4.60
 -10   4   1   68.99    5.10
  10   4  -1   64.79    4.60
  -9  -4   1    1.20    0.70
   9  -4  -1    1.80    0.90
  -9   4   1    1.60    1.10
   9   4  -1    1.20    0.70
  -8  -4   1  457.45   31.80
  -8   4   1  489.75   32.20
   8   4  -1  445.26   31.90
  -7  -4   1  233.58   16.20
   7   4  -1  234.28   16.20
  -6  -4   1   50.69    3.50
   6   4  -1   45.20    3.50
  -5   4   1  664.23   45.70
  -4   4   1  246.38   17.20
   3   4  -1  104.69    7.10
  -3   4   1   98.99    7.30
   1  -4  -1 1205.08  101.79
  -1  -4   1 1087.49   96.89
  -1   4   1 1180.18  102.69
   0  -4   1   70.89    5.20
   0   4  -1   73.89    5.20
   1  -4   1  489.05   34.70
  -1   4  -1  517.95   34.60
   2  -4   1   49.30    3.70
  -2  -4  -1   42.90    3.50
   2   4   1   52.29    3.50
   3  -4   1  483.85   35.00
  -3   4  -1  481.55   35.00
   3   4   1  554.04   34.80
  -4  -4  -1   22.80    1.90
   4  -4   1   26.30    2.20
  -4   4  -1   21.30    2.20
   5  -4   1    9.50    1.50
  -5  -4  -1   11.80    1.20
  -5   4  -1   10.70    1.50
   5   4   1   10.30    1.20
  -6  -4  -1   23.70    1.90
   6  -4   1   18.30    2.20
   6   4   1   19.40    1.90
  -6   4  -1   18.40    2.20
   7  -4   1  100.59    7.40
  -7  -4  -1   96.19    7.00
   7   4   1   91.19    7.10
  -7   4  -1  104.99    7.40
   8  -4   1   11.10    1.70
  -8  -4  -1    6.60    1.20
   8   4   1    9.50    1.30
  -8   4  -1    6.40    1.50
   9  -4   1    8.20    1.60
  -9  -4  -1    5.40    1.20
  -9   4  -1    6.10    1.40
   9   4   1    7.10    1.20
  10  -4   1   49.30    4.40
 -10  -4  -1   55.29    4.10
 -10   4  -1   50.99    4.50
  10   4   1   46.50    4.10
 -11  -4  -1   23.80    2.40
 -11   4  -1   23.20    2.90
 -12  -4  -1   16.10    2.00
 -12   4  -1   17.50    2.30
 -13  -4  -1   24.70    2.60
 -13   4  -1   23.90    3.00
 -14  -4  -1   11.40    1.70
 -14   4  -1   13.80    2.20
 -15  -4  -1    0.90    1.20
 -15   4  -1    2.10    1.60
 -15   5   1   30.80    3.30
 -14   5   1    7.00    1.70
 -13   5   1   71.99    5.80
 -12  -5   1    8.10    1.30
 -12   5   1    9.40    1.80
 -11  -5   1   45.70    3.90
 -11   5   1   59.29    4.60
  11   5  -1   51.99    3.90
 -10  -5   1   99.99    7.80
  10   5  -1  119.89    7.90
  -9  -5   1  419.66   29.80
   9   5  -1  447.06   29.90
  -8  -5   1  216.58   15.30
   8   5  -1  222.38   15.30
  -7  -5   1  117.59    8.50
   7   5  -1  123.59    8.50
  -6   5   1   61.99    4.80
  -5   5   1  504.35   35.60
   5   5  -1  524.25   35.30
   4  -5  -1 1137.19   77.89
   3   5  -1  190.58   12.40
  -3   5   1  166.48   12.60
  -2   5   1  163.08   10.90
   2   5  -1  146.79   10.80
  -1  -5   1 1038.50   95.39
   1  -5  -1 1129.09  100.69
  -1   5   1 1033.70  100.59
   0  -5   1  952.70   65.29
   1  -5   1   19.60    1.80
   1   5   1   20.90    1.70
  -2  -5  -1 1932.91  220.78
  -2  -5  -1 2078.79  183.58
   2  -5   1 2377.76  191.98
  -2   5  -1 2233.58  189.68
  -3  -5  -1   95.19    6.90
   3  -5   1   96.39    7.10
   3   5   1  102.09    6.80
  -3   5  -1   89.39    7.00
  -4  -5  -1  292.57   20.90
   4  -5   1  311.27   21.10
  -4   5  -1  265.77   21.00
   4   5   1  335.57   20.90
   5  -5   1  741.33   52.79
  -5  -5  -1  780.12   52.59
   5   5   1  782.92   52.59
  -5   5  -1  759.92   52.79
   6  -5   1  698.63   48.70
  -6  -5  -1  731.33   48.40
  -6   5  -1  710.13   48.70
   6   5   1  677.83   48.40
   7  -5   1   54.69    4.80
  -7  -5  -1   58.59    4.40
   7   5   1   58.99    4.50
  -7   5  -1   60.79    4.80
  -8  -5  -1   37.80    3.00
   8  -5   1   36.20    3.30
  -8   5  -1   39.20    3.50
   8   5   1   32.30    3.00
   9  -5   1   12.80    1.90
  -9  -5  -1   12.00    1.60
  -9   5  -1   16.20    2.20
   9   5   1   11.20    1.60
  10  -5   1  341.57   25.40
 -10  -5  -1  340.37   24.70
 -10   5  -1  384.86   25.10
 -11  -5  -1  122.09    9.30
 -11   5  -1  136.89    9.80
 -12  -5  -1    5.80    1.30
 -12   5  -1    4.80    1.70
 -13  -5  -1    1.10    1.10
 -13   5  -1    2.40    1.50
 -14  -5  -1    4.60    1.30
 -14   5  -1    5.40    1.70
 -15  -5  -1   26.50    3.00
 -15   5  -1   36.50    3.70
 -15   6   1    4.60    1.70
 -14   6   1    8.00    1.80
 -13   6   1    2.90    1.50
 -12   6   1   42.50    4.10
  11   6  -1    6.20    1.10
 -11   6   1    5.50    1.70
  10  -6  -1    3.70    1.30
  10   6  -1    4.30    1.00
 -10   6   1    8.30    1.80
   9  -6  -1   16.30    2.30
  -9   6   1   20.00    2.50
   9   6  -1   21.50    1.90
   8  -6  -1    5.10    1.20
   8   6  -1    5.50    0.90
  -8   6   1    4.60    1.40
   7   6  -1  236.38   16.40
   6  -6  -1   63.19    5.60
   6   6  -1   83.29    5.40
  -6   6   1   74.49    5.70
  -5   6   1   54.89    4.40
   5   6  -1   57.19    4.10
  -4   6   1   40.40    3.60
   4   6  -1   47.80    3.30
  -3   6   1  717.23   49.40
   2   6  -1  112.79    8.30
  -2   6   1  121.09    8.40
   1   6  -1  114.39    8.20
   0  -6   1  129.39    9.90
   0   6  -1  150.28    9.90
   1  -6   1  913.71   62.79
   2  -6   1  230.78   17.00
  -2   6  -1  245.78   17.00
   2   6   1  248.78   16.80
   3  -6   1  422.16   28.90
  -3   6  -1  409.36   28.80
  -4  -6  -1  691.73   48.70
   4  -6   1  700.53   49.00
  -4   6  -1  736.03   48.90
  -5  -6  -1  353.16   24.90
   5  -6   1  353.66   25.20
  -5   6  -1  351.76   25.20
   5   6   1  381.86   24.90
   6  -6   1   15.20    1.90
  -6  -6  -1   15.60    1.70
  -6   6  -1   14.00    2.00
   6   6   1   16.40    1.70
   7  -6   1   78.29    5.80
  -7  -6  -1   67.29    5.40
   7   6   1   70.19    5.40
  -7   6  -1   76.59    5.80
  -8  -6  -1  202.38   14.10
   8  -6   1  199.78   14.50
  -8   6  -1  213.28   14.50
   8   6   1  188.08   14.10
   9  -6   1  160.08   12.50
  -9  -6  -1  172.18   12.20
  -9   6  -1  185.88   12.70
   9   6   1  167.68   12.20
 -10  -6  -1   39.90    3.40
  10   6   1   39.10    3.50
 -11  -6  -1    6.20    1.30
 -11   6  -1    7.20    1.90
 -12  -6  -1   10.70    1.70
 -12   6  -1   14.70    2.30
 -13  -6  -1    1.00    1.00
 -13   6  -1    0.30    1.30
 -14  -6  -1    3.70    1.20
 -14   6  -1    4.20    1.80
 -15  -6  -1    0.60    1.20
 -15   6  -1    1.70    1.80
 -15   7   1    2.20    1.60
 -14   7   1   29.50    3.50
 -13   7   1    3.30    1.60
 -12   7   1   24.30    3.10
 -11   7   1   42.80    4.10
  10   7  -1    3.60    1.10
 -10   7   1    9.40    2.00
   9  -7  -1   90.09    7.60
   9   7  -1  107.59    7.30
   8  -7  -1    9.70    1.60
   8   7  -1   11.90    1.40
  -8   7   1   12.10    1.80
  -7   7   1   25.90    2.80
   7   7  -1   28.20    2.30
   6  -7  -1    1.50    0.80
   6   7  -1    3.50    0.70
  -6   7   1    1.50    0.90
   5   7  -1   19.10    1.60
  -5   7   1   14.30    1.90
   4   7  -1   46.00    3.30
  -4   7   1   38.10    3.40
  -3   7   1   83.79    5.80
   3   7  -1   69.79    5.60
  -2   7   1   36.70    3.20
   2   7  -1   38.70    3.10
   1   7  -1   29.70    2.50
   0  -7   1   92.29    7.60
   0   7  -1  119.09    7.70
   1  -7   1 1340.27   91.89
   2  -7   1  514.15   37.20
   2   7   1  550.04   37.00
  -2   7  -1  547.15   37.20
   3  -7   1  107.59    8.60
  -3   7  -1  115.69    8.60
   3   7   1  128.39    8.40
   4  -7   1   51.79    4.20
   4   7   1   52.39    3.90
  -4   7  -1   47.50    4.20
   5  -7   1   33.80    3.00
  -5  -7  -1   32.70    2.80
  -5   7  -1   34.20    3.10
  -6  -7  -1  364.16   24.50
   6  -7   1  329.57   24.80
   6   7   1  362.26   24.50
  -6   7  -1  354.66   24.80
  -7  -7  -1    9.20    1.30
   7  -7   1   10.60    1.70
  -7   7  -1   10.40    1.80
   7   7   1   11.20    1.40
  -8  -7  -1    1.10    1.00
   8  -7   1   -0.30    1.00
  -8   7  -1   -0.90    1.20
   8   7   1   -0.70    0.80
   9  -7   1   11.50    2.10
  -9  -7  -1   14.30    1.80
   9   7   1    9.80    1.70
  -9   7  -1   13.30    2.30
 -10  -7  -1   36.70    3.40
 -10   7  -1   46.00    4.30
 -11  -7  -1   28.30    2.90
 -11   7  -1   33.70    3.60
 -12  -7  -1   -0.30    1.00
 -12   7  -1    0.90    1.30
 -13  -7  -1    2.60    1.10
 -13   7  -1    3.70    1.70
 -14  -7  -1    0.30    1.00
 -14   7  -1    1.90    1.70
 -15   7  -1    3.60    2.00
 -15   8   1    9.90    2.20
 -14   8   1    0.00    1.40
 -13   8   1    2.40    1.60
 -12   8   1   37.00    3.90
 -11   8   1   37.60    3.90
  10   8  -1  105.09    8.30
 -10   8   1  130.99    9.10
   9   8  -1   36.10    3.10
  -9   8   1   39.80    3.80
   8  -8  -1   27.30    3.00
  -8   8   1   34.20    3.30
   8   8  -1   34.80    2.70
   7   8  -1  128.09    9.10
  -7   8   1  128.79    9.60
  -6   8   1   81.99    6.60
   6   8  -1   88.89    6.20
  -5   8   1    4.60    1.20
   5   8  -1    5.00    0.90
   4   8  -1   78.69    5.60
  -4   8   1   73.09    5.90
   3   8  -1   23.80    2.30
  -3   8   1   25.50    2.40
   2   8  -1 1439.66   97.39
  -2   8   1 1402.16   97.49
   1   8  -1  201.58   13.60
  -1   8   1  181.38   13.70
   0   8  -1  478.05   33.10
   1  -8   1   34.70    3.20
  -1   8  -1   40.00    3.10
   2  -8   1  492.55   37.00
  -2   8  -1  574.94   37.00
   2   8   1  534.05   36.70
   3  -8   1 1268.47   94.69
  -3   8  -1 1491.25   94.69
   4  -8   1  154.28   12.00
   4   8   1  169.78   11.60
  -4   8  -1  169.08   12.00
   5  -8   1  222.88   18.20
  -5   8  -1  260.47   18.30
   5   8   1  286.37   18.00
   6  -8   1   12.00    1.90
  -6   8  -1   12.30    1.80
   6   8   1   12.40    1.50
   7  -8   1   20.50    2.50
  -7   8  -1   21.10    2.50
   7   8   1   23.90    2.20
  -8  -8  -1  381.76   27.40
   8  -8   1  365.66   27.80
  -8   8  -1  442.66   28.00
   8   8   1  391.66   27.40
   9  -8   1  246.28   18.30
   9   8   1  258.27   17.80
 -10  -8  -1    6.70    1.40
 -10   8  -1    5.00    1.90
 -11  -8  -1   50.69    4.50
 -11   8  -1   63.79    5.40
 -12   8  -1    1.20    1.50
 -13   8  -1   23.70    3.20
 -14   8  -1   13.10    2.70
 -15   9   1   12.80    2.50
 -14   9   1   17.40    2.90
 -13   9   1   25.80    3.40
 -12   9   1    1.20    1.60
 -11   9   1  178.08   13.40
 -10   9   1   17.80    2.70
   9   9  -1   62.99    5.10
  -9   9   1   73.09    5.80
   8   9  -1   91.19    6.80
  -8   9   1   97.79    7.50
   7   9  -1   61.79    4.70
  -7   9   1   63.69    5.20
  -6   9   1   92.09    7.10
   6   9  -1   90.89    6.60
  -5   9   1  302.07   21.40
   5   9  -1  302.37   21.00
   4   9  -1   24.40    2.00
   4   9  -1   16.60    2.00
  -4   9   1   18.90    2.30
  -3   9   1  476.65   31.70
   3   9  -1  432.96   31.60
  -2   9   1    2.00    1.00
   2   9  -1    1.70    0.90
   1   9  -1  223.78   15.80
  -1   9   1  222.78   15.90
   0   9  -1  285.97   20.10
   1  -9   1    0.60    0.80
   2  -9   1    3.30    1.10
   2   9   1    3.50    0.80
  -2   9  -1    1.80    1.00
   3  -9   1   26.60    2.80
   3   9   1   33.50    2.70
  -3   9  -1   33.00    3.00
   4  -9   1   21.90    2.70
   4   9   1   27.30    2.30
  -4   9  -1   23.80    2.70
   5  -9   1   24.70    2.70
  -5   9  -1   23.80    2.50
   6  -9   1   23.40    2.60
  -6   9  -1   22.60    2.60
   6   9   1   24.80    2.20
   7  -9   1    3.20    1.20
  -7   9  -1    1.50    1.20
   7   9   1    1.80    0.90
   8  -9   1    2.30    1.50
  -8   9  -1    4.50    1.80
   8   9   1    2.90    1.20
  -9   9  -1   23.60    3.20
   9   9   1   17.30    2.50
 -10   9  -1   77.99    6.70
 -11   9  -1   29.40    3.60
 -12   9  -1    2.60    1.90
 -13   9  -1   10.00    2.50
 -14   9  -1   31.70    3.90
 -14  10   1   -0.30    1.90
 -13  10   1    1.50    1.70
  13  10  -1    0.20    1.20
 -12  10   1    2.90    1.60
 -11  10   1    6.30    2.00
 -10  10   1    1.80    1.80
   9  10  -1    6.30    1.30
  -9  10   1    5.70    2.10
   8  10  -1    5.70    1.20
  -8  10   1    7.90    1.90
   7  10  -1   18.70    1.90
  -7  10   1   15.10    2.40
  -6  10   1   12.70    2.00
   6  10  -1   13.20    1.50
   5  10  -1  321.07   21.40
  -5  10   1  293.07   21.80
   4  10  -1   18.80    1.90
  -4  10   1   19.20    2.50
   4  10  -1   16.90    2.20
  -3  10   1  407.96   28.20
   3  10  -1  395.66   28.10
  -2  10   1  257.87   17.90
   2  10  -1  242.98   17.70
   1  10  -1   16.90    1.90
  -1  10   1   17.20    2.10
   0  10  -1   17.10    2.00
  -1  10  -1   21.50    2.40
   2 -10   1   16.20    2.10
   2  10   1   21.10    2.00
   3  10   1  458.05   32.10
  -3  10  -1  470.25   32.40
   4 -10   1   27.10    3.10
   4  10   1   32.50    2.70
  -4  10  -1   26.30    3.10
   5 -10   1  114.09    9.80
  -5  10  -1  136.89    9.80
   5  10   1  138.69    9.40
   6 -10   1   19.90    2.40
  -6  10  -1   23.10    2.70
   6  10   1   20.40    2.10
   7 -10   1    0.00    1.10
   7  10   1    0.90    0.90
  -7  10  -1    0.10    1.30
   8 -10   1   26.30    3.30
   8  10   1   29.50    2.90
  -9  10  -1   12.20    2.60
 -10  10  -1   29.20    3.80
 -11  10  -1   13.90    2.80
 -12  10  -1   10.10    2.30
 -13  10  -1    8.20    2.30
 -14  10  -1   -0.90    2.10
 -14  11   1   11.50    2.70
  13  11  -1   25.40    2.90
 -13  11   1   28.80    3.80
 -12  11   1    9.10    2.40
  12  11  -1   10.10    1.90
 -11  11   1   39.60    4.50
 -10  11   1   -0.20    1.60
  -9  11   1  162.28   12.40
   8  11  -1  355.86   25.00
  -8  11   1  365.86   25.70
   7  11  -1   88.59    6.80
  -7  11   1   97.79    7.50
   6  11  -1    8.10    1.30
  -6  11   1    4.20    1.60
   6  11  -1    4.80    1.30
  -5  11   1  339.97   23.90
   5  11  -1  334.87   23.50
  -4  11   1  909.51   58.79
   4  11  -1  778.12   58.59
   4  11  -1  860.21   58.29
   3  11  -1 1037.90   73.89
  -3  11   1 1109.09   74.09
  -2  11   1   44.80    4.10
   2  11  -1   44.00    4.00
  -1  11   1   34.90    3.50
   1  11  -1   41.80    3.60
   0  11  -1  852.51   56.89
   0  11   1  793.92   56.99
  -1  11  -1  877.01   60.59
  -2  11  -1  207.38   14.00
   2  11   1  181.98   13.70
   3 -11   1   21.20    2.70
  -3  11  -1   30.80    3.10
   3  11   1   31.20    2.60
   4  11   1  503.05   35.00
  -4  11  -1  509.95   35.40
   5 -11   1   72.09    6.60
   5  11   1   92.09    6.40
  -5  11  -1   86.49    6.80
   6 -11   1   55.79    5.10
  -6  11  -1   59.69    5.10
   6  11   1   59.09    4.60
   7 -11   1    8.10    2.00
  -7  11  -1    5.10    1.90
   7  11   1    9.10    1.50
   8 -11   1    2.30    1.60
  -8  11  -1    3.10    1.90
  -9  11  -1  259.47   19.00
 -10  11  -1  150.58   11.70
 -11  11  -1    5.40    2.10
 -12  11  -1   -2.10    1.50
 -13  11  -1    3.90    2.50
 -14  11  -1   20.70    3.50
 -14  12   1   -1.90    2.00
  13  12  -1   18.20    2.50
 -13  12   1   19.80    3.50
  12  12  -1   14.80    2.40
 -12  12   1   25.60    3.40
  11  12  -1    0.80    1.30
 -11  12   1   -0.90    1.50
 -10  12   1   49.99    4.70
  10  12  -1   36.90    4.10
   9  12  -1   85.59    7.00
   8  12  -1   23.80    3.10
  -8  12   1   26.00    3.50
   7  12  -1  162.68   11.50
  -7  12   1  166.38   12.20
   7  12  -1  152.68   12.00
  -6  12   1  201.48   14.50
   6  12  -1  192.08   13.90
  -5  12   1   20.50    2.60
   5  12  -1   23.70    2.20
   5  12  -1   21.20    2.60
  -4  12   1   30.60    3.40
   4  12  -1   32.00    3.30
   3  12  -1   19.20    2.50
  -3  12   1   16.80    2.50
  -2  12   1  586.44   40.30
   2  12  -1  567.24   40.20
  -1  12   1  341.17   24.10
   1  12  -1  337.57   24.00
   0  12  -1  223.98   15.90
   0  12   1  215.58   16.00
  -1  12  -1   95.59    7.50
  -2  12  -1  211.38   15.30
  -3  12  -1  349.96   24.70
   3  12   1  347.87   24.30
   4 -12   1   22.00    2.90
   4  12   1   23.80    2.40
  -4  12  -1   22.70    2.80
   5 -12   1   64.39    6.00
  -5  12  -1   75.99    6.00
   5  12   1   70.29    5.40
   6 -12   1    0.00    1.00
   6  12   1    0.90    1.20
  -6  12  -1   -1.50    1.40
   7 -12   1  105.49    9.30
  -7  12  -1  119.49    9.40
   7  12   1  127.89    8.80
  -8  12  -1  349.77   25.10
  -9  12  -1   30.90    4.00
 -10  12  -1    7.90    2.30
 -11  12  -1   10.30    2.50
 -12  12  -1   34.20    4.20
 -13  12  -1   56.19    6.00
 -13  13   1    1.60    2.30
  13  13  -1    0.00    1.60
 -12  13   1   23.90    3.60
  12  13  -1   21.30    3.00
 -11  13   1    6.40    2.10
  11  13  -1    1.30    1.50
  10  13  -1   13.30    2.40
   9  13  -1   15.10    2.60
  -9  13   1   17.40    3.00
   8  13  -1    4.50    1.90
  -8  13   1    5.30    2.10
   7  13  -1   11.60    2.00
  -7  13   1   14.20    2.70
   7  13  -1   11.70    2.40
  -6  13   1   14.20    2.50
   6  13  -1   13.60    1.80
   5  13  -1   59.59    5.00
  -5  13   1   63.89    5.40
   5  13  -1   66.09    5.50
   4  13  -1   24.10    3.00
  -4  13   1   26.30    3.20
   3  13  -1   83.99    7.00
  -3  13   1   90.69    7.20
  -2  13   1  232.78   17.20
   2  13  -1  242.18   17.20
  -1  13   1   11.80    2.20
   1  13  -1    9.10    2.00
   0  13   1    4.40    1.70
   0  13  -1    4.30    1.40
   1  13   1   25.30    3.20
  -1  13  -1   21.10    2.60
  -2  13  -1  145.59   10.90
  -3  13  -1    0.90    1.00
   3  13   1    1.60    1.00
  -4  13  -1   40.20    4.00
   4  13   1   41.60    3.50
   5 -13   1   17.80    2.70
  -5  13  -1   16.40    2.70
   5  13   1   19.40    2.40
   6 -13   1   10.60    2.40
  -6  13  -1   14.20    2.60
   6  13   1   15.60    2.00
   7 -13   1   78.89    6.70
  -8  13  -1   15.70    2.90
  -9  13  -1    9.40    2.50
 -10  13  -1    1.10    1.80
 -11  13  -1    3.90    2.10
 -12  13  -1   16.50    3.20
 -13  13  -1    3.60    2.40
 -13  14   1   10.40    2.80
  13  14  -1    4.50    2.20
  12  14  -1   20.70    3.10
 -12  14   1   19.30    3.50
 -11  14   1    9.20    2.50
  11  14  -1    6.50    2.00
 -10  14   1    5.00    2.30
  10  14  -1    3.00    1.70
  -9  14   1    7.40    2.30
   9  14  -1    7.80    2.10
   8  14  -1    7.90    2.30
  -8  14   1   11.60    2.60
  -7  14   1  161.48   11.90
   7  14  -1  145.29   11.60
   6  14  -1   85.09    6.80
  -6  14   1   96.69    7.70
   6  14  -1   91.69    7.40
   5  14  -1   41.10    3.60
   5  14  -1   42.60    4.20
  -5  14   1   39.80    4.30
   4  14  -1   30.20    3.40
  -4  14   1   28.20    3.50
  -3  14   1  175.98   12.90
   3  14  -1  166.48   12.80
  -2  14   1  257.87   19.70
   2  14  -1  285.97   19.70
   1  14  -1   38.00    4.00
  -1  14   1   49.90    4.50
   0  14  -1   50.89    4.80
   0  14   1   53.69    5.10
  -1  14  -1  245.78   17.30
   1  14   1  227.18   17.40
  -2  14  -1   91.99    7.20
   2  14   1   87.49    7.50
   3  14   1  105.29    8.00
  -3  14  -1  109.79    8.40
  -4  14  -1   85.59    7.10
   4  14   1   88.79    6.70
   5  14   1   77.29    6.10
  -5  14  -1   77.89    6.60
  -6  14  -1   30.10    3.90
  -7  14  -1   40.90    4.60
  -8  14  -1   61.69    5.90
  -9  14  -1   32.60    4.00
 -10  14  -1    4.40    2.10
 -11  14  -1   -0.30    2.00
 -12  14  -1   40.00    4.90
 -13  14  -1    9.10    3.10
  13  15  -1   36.70    4.50
 -13  15   1   35.20    4.80
 -12  15   1    0.50    2.30
  12  15  -1    3.00    2.00
  11  15  -1    7.90    2.30
 -11  15   1    7.50    2.60
 -10  15   1   41.00    4.60
  10  15  -1   36.30    4.20
  -9  15   1   26.30    3.80
   9  15  -1   17.80    3.00
  -8  15   1  142.09   11.30
   8  15  -1  140.09   11.10
  -7  15   1   -0.90    1.30
   7  15  -1   -0.80    0.70
   6  15  -1   40.60    4.40
  -6  15   1   43.10    4.70
   5  15  -1  260.07   19.50
  -5  15   1  296.17   19.70
   5  15  -1  250.57   18.90
   4  15  -1  112.29    8.90
  -4  15   1  110.79    9.00
  -3  15   1   45.20    4.30
   3  15  -1   42.20    4.30
   2  15  -1   17.10    2.70
  -2  15   1   12.90    2.50
  -1  15   1  143.09   11.70
   1  15  -1  161.98   11.70
   0  15   1  407.46   30.40
   0  15  -1  445.96   30.30
   1  15   1   93.49    7.70
  -1  15  -1   86.79    7.40
   2  15   1  133.69   11.00
  -2  15  -1  144.39   10.80
   3  15   1   18.90    3.20
  -3  15  -1   24.70    2.90
   3  15   1   25.50    2.60
  -4  15  -1   47.00    4.30
   4  15   1   43.00    3.90
   5  15   1  126.39    9.90
  -5  15  -1  142.29   10.40
  -6  15  -1   31.60    3.60
  -7  15  -1    9.50    2.50
  -8  15  -1   -1.10    1.70
  -9  15  -1    9.50    2.40
 -10  15  -1   45.50    5.00
 -11  15  -1   32.70    4.50
 -12  15  -1    9.20    2.80
 -12  16   1    3.90    2.50
  12  16  -1    7.70    2.50
  11  16  -1   23.30    3.40
 -11  16   1   19.80    3.70
  10  16  -1    3.90    2.00
 -10  16   1    0.60    2.00
  -9  16   1    8.20    2.50
   9  16  -1    8.00    2.10
  -8  16   1   22.30    3.60
   8  16  -1   24.00    3.50
  -7  16   1   79.59    7.00
  -6  16   1    1.40    2.10
   6  16  -1   -0.70    1.50
   5  16  -1  114.19    9.60
  -5  16   1  127.29    9.90
  -4  16   1   12.10    2.70
   4  16  -1   13.80    2.70
   4  16  -1   12.90    2.00
  -3  16   1  153.08   11.90
   3  16  -1  153.48   11.80
  -2  16   1   30.20    3.90
   2  16  -1   31.70    3.70
   1  16  -1    9.70    2.10
  -1  16   1   12.20    2.40
   0  16  -1   53.49    5.10
   0  16   1   48.70    5.20
  -1  16  -1   15.40    2.60
   1  16   1   16.00    3.00
  -2  16  -1   82.49    6.80
   2  16   1   77.39    6.10
   2  16   1   74.99    7.00
   3  16   1   -0.70    1.10
   3  16   1   -1.30    1.60
  -3  16  -1   -0.80    1.40
  -4  16  -1    2.00    1.30
   4  16   1    0.30    1.60
   4  16   1    3.10    1.30
  -5  16  -1    2.80    1.50
  -6  16  -1   22.70    3.30
  -7  16  -1    0.20    1.40
  -8  16  -1    0.60    1.70
  -9  16  -1    4.30    2.20
 -10  16  -1   12.60    3.00
 -11  16  -1    0.60    2.20
 -12  16  -1    3.00    2.40
  12  16   1   -1.40    2.20
 -12  17   1    1.90    2.50
  12  17  -1    2.70    2.60
 -11  17   1   -1.10    2.20
  11  17  -1    2.30    2.10
 -10  17   1    0.60    2.50
  10  17  -1    0.80    1.90
   9  17  -1    0.70    1.60
  -9  17   1    0.20    2.00
  -8  17   1   24.70    3.90
   8  17  -1   21.60    3.40
  -7  17   1   35.20    4.70
   7  17  -1   39.80    4.40
   6  17  -1   74.19    6.90
  -6  17   1   77.49    6.80
  -5  17   1   41.70    4.80
   5  17  -1   38.60    4.80
  -4  17   1   19.20    3.10
   4  17  -1   17.60    3.10
   3  17  -1   16.30    2.90
  -3  17   1    9.20    2.30
  -2  17   1    6.70    2.30
   2  17  -1    5.10    2.10
   1  17  -1   28.00    3.90
  -1  17   1   30.40    4.20
   0  17   1  114.99    9.30
   0  17  -1  109.49    9.20
   1  17   1  126.69   10.60
  -1  17  -1  133.99   10.40
   2  17   1   18.60    3.40
   2  17   1   17.10    2.40
  -2  17  -1   19.40    3.10
  -3  17  -1   59.49    5.30
   3  17   1   49.99    4.60
   3  17   1   51.79    5.50
  -4  17  -1    5.10    2.10
   4  17   1    6.30    2.30
   5  17   1   41.40    4.90
  -5  17  -1   47.70    4.60
   6  17   1   22.30    3.80
  -6  17  -1   28.60    3.90
   7  17   1    6.50    2.40
  -7  17  -1    6.20    2.40
  -8  17  -1    2.40    2.00
  -9  17  -1    3.10    2.00
 -10  17  -1   -0.80    1.90
  10  17   1    0.20    1.80
  11  17   1    9.60    2.90
 -11  17  -1    6.20    2.80
 -11  18   1   50.69    5.80
  11  18  -1   48.40    5.50
 -10  18   1   12.10    3.10
  10  18  -1    7.30    2.70
  -9  18   1    4.60    2.40
   9  18  -1    4.30    2.10
  -8  18   1   37.50    4.60
   8  18  -1   29.90    3.80
  -7  18   1  119.89    9.90
   7  18  -1  113.49    9.70
  -6  18   1   32.40    4.50
   6  18  -1   39.50    4.50
  -5  18   1   83.49    7.90
   5  18  -1   94.29    7.90
  -4  18   1    2.00    2.10
   4  18  -1    4.00    2.30
   3  18  -1  226.58   16.90
  -3  18   1  219.78   17.00
   2  18  -1  194.98   14.40
  -2  18   1  182.98   14.50
   1  18  -1   69.19    6.40
  -1  18   1   63.59    6.60
   0  18  -1    2.40    2.20
   0  18   1   -0.20    1.70
  -1  18  -1   58.79    5.70
   1  18   1   53.99    5.90
   2  18   1  217.98   15.70
  -2  18  -1  195.28   15.60
   2  18   1  215.68   16.20
   3  18   1   32.90    4.60
  -3  18  -1   32.60    4.10
  -4  18  -1   56.89    5.30
   4  18   1   41.80    5.20
   5  18   1    1.10    1.90
  -5  18  -1    4.00    1.90
  -6  18  -1  175.18   13.80
   6  18   1  179.18   14.10
   7  18   1   14.60    3.10
  -8  18  -1    0.30    2.00
   8  18   1    1.70    1.90
  -9  18  -1    9.30    2.60
  10  18   1    3.10    2.60
 -10  18  -1    6.80    2.80
  11  18   1    0.20    2.50
 -11  18  -1    1.00    2.70
  10  19  -1   50.29    5.70
 -10  19   1   45.30    5.70
   9  19  -1    3.70    2.20
  -9  19   1    3.70    2.50
  -8  19   1    2.90    2.20
  -7  19   1   15.80    3.40
   7  19  -1   12.20    3.00
  -6  19   1    7.10    2.70
   6  19  -1   12.20    2.90
  -5  19   1   17.20    3.40
   5  19  -1   21.60    3.50
   4  19  -1   80.19    7.40
  -4  19   1   80.09    7.50
   3  19  -1   10.10    2.70
  -3  19   1   11.10    2.60
  -2  19   1   81.09    7.70
   2  19  -1   82.99    7.50
  -1  19   1  183.48   13.80
   1  19  -1  165.68   13.60
   0  19   1    2.20    2.30
   0  19  -1    0.10    2.10
  -1  19  -1   16.90    3.10
   1  19   1   21.50    3.80
  -2  19  -1   12.20    2.90
   2  19   1   14.30    3.40
  -3  19  -1    8.80    2.30
   3  19   1    5.70    2.50
  -4  19  -1   42.20    4.90
   4  19   1   41.60    5.10
  -5  19  -1   46.00    5.30
   5  19   1   52.89    5.70
   6  19   1    3.80    2.40
  -6  19  -1    1.50    1.80
   7  19   1   18.40    3.70
  -7  19  -1   24.20    3.80
   8  19   1    1.10    2.10
  -8  19  -1    5.70    2.50
   9  19   1    2.20    2.10
  -9  19  -1    7.80    2.80
 -10  19  -1    4.90    2.70
  10  19   1    4.70    3.00
 -10  20   1    2.10    2.60
  10  20  -1    1.70    2.80
  -9  20   1    8.40    3.00
   9  20  -1    6.70    2.60
   8  20  -1   16.20    3.20
   7  20  -1    4.20    2.70
  -7  20   1    2.00    2.30
   6  20  -1    4.30    2.30
  -6  20   1    3.10    2.40
  -5  20   1   41.00    4.70
   5  20  -1   37.50    5.10
  -4  20   1   22.10    4.00
   4  20  -1   22.10    3.80
  -3  20   1   45.60    5.50
   3  20  -1   41.50    5.20
  -2  20   1    1.80    2.40
   2  20  -1    2.40    2.30
   1  20  -1   23.40    4.00
  -1  20   1   30.20    4.60
   0  20  -1    2.00    2.40
   0  20   1    5.90    2.80
  -1  20  -1    0.20    2.20
   1  20   1    2.80    2.60
  -2  20  -1   12.60    2.70
   2  20   1    9.70    3.20
  -3  20  -1    7.70    2.70
   3  20   1    3.10    2.70
  -4  20  -1   20.00    3.50
   4  20   1   11.30    3.20
  -5  20  -1    2.70    2.40
   5  20   1    0.60    2.20
   6  20   1    4.90    2.90
  -6  20  -1    3.40    1.90
   7  20   1   20.40    3.80
  -7  20  -1   15.80    3.40
   8  20   1    0.60    2.20
  -8  20  -1   -0.40    2.00
   9  20   1    6.10    2.70
  -9  20  -1    2.20    2.60
   9  21  -1    8.30    2.70
  -9  21   1    5.50    2.90
   8  21  -1    2.80    2.60
  -8  21   1    5.10    2.80
   7  21  -1    3.10    2.70
  -7  21   1    2.10    2.40
  -6  21   1    1.90    1.80
   6  21  -1    2.20    2.50
  -5  21   1    1.80    2.40
   5  21  -1    3.50    2.40
   4  21  -1   95.19    8.40
  -4  21   1   81.89    8.30
  -3  21   1   20.90    3.90
   3  21  -1   17.20    3.60
   2  21  -1   -2.90    1.80
  -2  21   1    4.00    2.60
  -1  21   1   16.10    3.70
   1  21  -1   19.90    3.50
   0  21  -1   39.60    4.50
   0  21   1   35.50    5.30
   1  21   1   34.00    5.00
  -1  21  -1   31.60    4.50
   2  21   1   56.29    6.30
  -2  21  -1   54.49    6.00
   3  21   1    3.20    2.80
  -3  21  -1   -1.30    2.20
   4  21   1   42.30    5.60
  -4  21  -1   32.30    4.60
  -5  21  -1   73.59    7.30
   5  21   1   73.89    7.50
  -6  21  -1   30.40    4.60
   6  21   1   36.00    5.20
   7  21   1   38.30    5.50
  -7  21  -1   38.10    5.20
   8  21   1    3.20    2.80
  -8  21  -1   -0.10    2.30
   8  22  -1    4.30    2.90
  -8  22   1    1.00    2.00
   7  22  -1   20.20    3.80
  -7  22   1   18.30    3.80
   6  22  -1   -0.70    2.10
  -6  22   1    4.40    2.70
  -5  22   1    7.50    3.00
   5  22  -1   11.10    3.20
  -4  22   1   -1.70    2.30
   4  22  -1    2.00    2.60
  -3  22   1   12.10    3.30
   3  22  -1    5.30    2.70
   2  22  -1   26.70    4.30
  -2  22   1   24.80    4.30
   1  22  -1   26.70    4.30
  -1  22   1   24.70    4.50
   0  22  -1   -0.80    2.00
   0  22   1    1.50    1.90
  -1  22  -1    8.40    2.90
   1  22   1   11.50    3.20
  -2  22  -1   23.50    4.10
   2  22   1   21.40    4.30
   3  22   1   55.39    6.60
  -4  22  -1   10.90    3.20
   4  22   1   13.60    3.60
   5  22   1   -0.60    2.70
  -5  22  -1   -0.50    2.30
  -6  22  -1    9.50    3.10
   6  22   1    6.20    3.00
   7  22   1    6.30    3.40
  -7  22  -1    7.20    2.40
   7  23  -1    4.50    2.80
  -7  23   1    0.80    2.40
   6  23  -1    1.50    2.40
  -6  23   1   -0.10    2.30
  -5  23   1    4.40    3.00
   5  23  -1    3.40    2.60
  -4  23   1   22.20    4.50
   4  23  -1   32.40    4.90
  -3  23   1    1.20    2.40
   3  23  -1    2.80    2.60
   2  23  -1    0.40    2.50
  -2  23   1    2.60    2.30
   1  23  -1   -1.00    2.30
  -1  23   1    1.00    2.00
   0  23  -1    7.00    3.00
   0  23   1   11.40    3.50
  -1  23  -1    3.30    2.70
   1  23   1    2.90    2.80
   2  23   1   -0.30    2.60
  -2  23  -1    1.00    2.40
  -3  23  -1    4.80    2.70
   3  23   1    3.40    2.90
   4  23   1    3.30    3.00
  -4  23  -1    7.40    3.00
  -5  23  -1   13.70    3.40
   5  23   1   11.10    3.60
   6  23   1    1.80    2.50
  -6  23  -1    0.10    2.40
  -5  24   1    3.90    2.80
   5  24  -1    5.20    2.90
   4  24  -1    2.70    2.60
  -4  24   1   -3.30    2.30
   3  24  -1    7.30    3.30
  -3  24   1    6.20    2.60
   2  24  -1    1.00    2.50
  -2  24   1   -1.70    2.40
  -1  24   1   16.10    4.00
   1  24  -1   13.50    3.50
   0  24   1    2.50    2.90
   0  24  -1    2.30    2.50
  -1  24  -1   17.20    3.80
   1  24   1    6.30    3.30
   2  24   1    0.90    2.00
  -2  24  -1   -2.00    2.10
   3  24   1    2.00    2.90
  -3  24  -1    9.00    2.70
  -4  24  -1    1.00    2.50
   4  24   1   12.40    3.80
   5  24   1    3.40    3.20
  -5  24  -1    1.70    2.60
   3  25  -1    7.70    3.50
  -3  25   1   11.90    3.50
  -2  25   1   20.50    4.50
   2  25  -1   27.10    4.80
   1  25  -1    4.50    2.90
  -1  25   1   -0.50    2.90
   0  25  -1    7.80    3.30
   0  25   1    9.10    3.70
  -1  25  -1   21.80    4.40
   1  25   1   19.40    4.40
   2  25   1   19.30    4.60
  -2  25  -1   26.00    4.60
  -3  25  -1    1.40    2.70
   3  25   1    3.30    3.00
 -16   0   2    3.70    0.80
 -15   0   2    7.10    1.10
 -14   0   2    2.30    0.90
 -13   0   2   93.59    6.80
 -12   0   2  104.89    7.50
 -11   0   2   62.29    4.60
 -10   0   2  266.77   18.50
   9   0  -2   16.20    1.30
  -9   0   2   10.30    1.30
   8   0  -2 1397.56   95.49
   7   0  -2 1324.77   90.49
  -6   0   2   68.69    4.90
  -5   0   2  758.62   51.79
  -4   0   2  653.93   44.70
   3   0  -2 1059.79   77.19
   3   0  -2 1069.79   86.19
   2   0  -2 1092.69   86.09
   1   0  -2 3057.29  228.18
  -1   0   2 3227.38  231.38
   0   0  -2  173.68   12.20
   0   0   2  179.38   12.20
  -1   0  -2 9725.03  698.23
   1   0   2 9999.00  698.13
   2   0   2 1802.82  157.28
  -2   0  -2 1983.80  160.98
  -3   0  -2  750.12   82.39
   3   0   2  624.24   76.79
  -4   0  -2 1714.93  162.58
   4   0   2 1853.91  163.08
  -5   0  -2   19.70    1.90
  -6   0  -2 2110.59  206.88
   6   0   2 2420.96  207.78
   7   0   2  530.95   38.60
  -7   0  -2  585.14   38.60
  -8   0  -2   17.20    2.00
   8   0   2   14.70    1.80
   9   0   2  137.49   10.40
  -9   0  -2  146.49   10.30
  10   0   2  175.08   13.70
 -10   0  -2  207.18   13.70
 -11   0  -2  216.88   15.50
 -12   0  -2  185.08   13.40
 -13   0  -2    0.80    1.40
 -14   0  -2    5.50    1.60
 -15   0  -2   22.30    2.80
 -16  -1   2    3.50    0.70
 -16   1   2    5.60    1.00
 -15  -1   2    0.20    0.70
 -15   1   2   -0.80    0.80
 -14  -1   2    5.20    0.90
 -14   1   2    4.80    1.10
 -13  -1   2    0.50    0.80
 -13   1   2    0.80    1.00
 -12  -1   2    0.30    0.70
 -12   1   2    1.10    1.00
 -11  -1   2   19.60    1.80
 -11   1   2   19.60    2.00
 -10  -1   2   19.80    1.70
 -10   1   2   19.40    1.90
  -9  -1   2  139.49    9.30
   9   1  -2  123.79    9.20
  -9   1   2  135.09    9.40
  -8  -1   2   80.59    5.30
   8   1  -2   68.79    5.30
  -7  -1   2  152.68    9.50
   7   1  -2  122.59    9.50
  -6  -1   2   77.99    5.30
  -6   1   2   73.39    5.40
  -5  -1   2  246.48   16.90
  -5   1   2  247.68   17.00
  -4   1   2   28.50    2.10
   3  -1  -2  403.76   37.80
  -3   1   2  434.76   39.70
   2  -1  -2 1678.03  136.39
  -2  -1   2 1777.92  132.49
   2  -1  -2 1835.02  156.38
   2   1  -2 2038.50  134.49
   1  -1  -2 1098.99  110.79
  -1  -1   2 1147.89   93.09
   1   1  -2 1179.58   93.49
   0  -1   2  307.57   20.80
   0   1  -2  297.17   20.80
   1  -1   2   58.39    4.50
  -1  -1  -2   63.59    4.40
   1   1   2   67.29    4.50
  -1   1  -2   58.89    4.50
   2  -1   2 1741.73  152.28
  -2  -1  -2 1714.33  149.99
  -2   1  -2 1631.04  149.88
   2   1   2 1848.12  153.08
   3  -1   2  578.84   40.10
  -3   1  -2  586.54   40.10
  -4   1  -2  883.01   60.59
  -5  -1  -2    8.20    1.30
   5  -1   2   11.90    1.50
   5   1   2   12.60    1.40
  -5   1  -2    8.90    1.30
   6  -1   2   19.30    2.20
  -6  -1  -2   17.70    1.90
  -6   1  -2   18.00    2.10
   6   1   2   17.70    1.90
   7  -1   2  541.45   38.20
  -7  -1  -2  587.34   38.10
  -7   1  -2  546.65   38.10
   7   1   2  529.05   38.10
  -8  -1  -2  179.18   12.40
   8  -1   2  170.48   12.50
  -8   1  -2  171.98   12.40
   8   1   2  173.38   12.50
   9  -1   2  103.49    7.90
  -9  -1  -2  108.59    7.80
  -9   1  -2  110.59    7.90
   9   1   2   99.69    7.80
  10  -1   2    5.50    1.40
 -10  -1  -2    5.50    1.30
 -10   1  -2    5.70    1.50
  10   1   2    5.40    1.30
 -11  -1  -2    3.10    1.40
 -11   1  -2    5.80    1.60
 -12  -1  -2   54.49    4.60
 -12   1  -2   52.19    4.70
 -13  -1  -2   42.10    4.00
 -13   1  -2   46.00    4.10
 -14  -1  -2    4.00    1.50
 -14   1  -2    5.10    1.60
 -15  -1  -2    1.40    1.40
 -15   1  -2    2.30    1.50
 -16   2   2   -0.40    0.80
 -15  -2   2   10.40    1.30
 -15   2   2   11.40    1.50
 -14  -2   2    8.40    1.10
 -14   2   2   10.30    1.50
 -13  -2   2    6.70    1.00
 -13   2   2    8.20    1.40
 -12  -2   2   42.80    3.40
 -12   2   2   48.60    3.80
 -11  -2   2    3.90    0.80
 -11   2   2    4.80    1.10
 -10  -2   2   17.30    1.50
  10   2  -2   15.80    1.40
 -10   2   2   16.70    1.80
  -9  -2   2    4.90    0.70
  -9   2   2    2.70    0.90
   9   2  -2    4.30    0.60
  -8  -2   2  690.73   47.70
   8   2  -2  661.23   47.70
  -8   2   2  743.43   48.00
  -7  -2   2  577.94   40.00
  -7   2   2  626.04   40.30
   7   2  -2  554.34   40.00
  -6  -2   2   52.69    3.60
   6   2  -2   48.80    3.50
  -6   2   2   49.90    3.80
  -5  -2   2  554.74   38.60
  -5   2   2  577.14   38.80
  -4   2   2  293.47   20.20
   3   2  -2  810.32   55.29
  -2  -2   2  516.45   37.20
   2   2  -2  571.14   37.20
  -1  -2   2  877.61   83.29
  -1   2   2  913.01  110.09
   1   2  -2  970.50   81.39
   0  -2  -2  318.57   22.40
   0  -2   2  325.57   22.40
   0   2  -2  328.07   22.40
   0   2   2  331.37   22.40
   1  -2   2 2761.92  219.78
  -1   2  -2 2564.24  212.58
   2  -2   2 1811.12  158.38
  -2  -2  -2 1913.61  162.88
  -2   2  -2 1576.74  149.88
   2   2   2 1440.86  159.08
   3  -2   2 3214.68  262.17
  -3  -2  -2 3352.16  259.17
  -3   2  -2 2708.33  252.47
   3   2   2 3266.07  268.97
   4  -2   2  407.26   28.30
  -4  -2  -2  412.86   28.10
  -4   2  -2  403.36   28.20
   4   2   2  407.46   28.20
   5  -2   2   12.90    1.60
  -5  -2  -2    8.70    1.20
   5   2   2   10.40    1.30
  -5   2  -2   10.20    1.40
  -6  -2  -2  276.67   18.50
   6  -2   2  273.87   18.70
   6   2   2  247.58   18.60
  -6   2  -2  265.77   18.70
   7  -2   2   99.59    7.60
  -7  -2  -2  105.59    7.40
   7   2   2   98.89    7.50
  -7   2  -2  102.89    7.60
  -8  -2  -2   69.49    5.20
   8  -2   2   68.29    5.50
  -8   2  -2   73.59    5.40
   8   2   2   64.49    5.30
   9  -2   2    0.50    0.90
  -9  -2  -2   -0.20    0.90
  -9   2  -2    0.90    1.00
   9   2   2    0.20    0.80
 -10  -2  -2    6.60    1.30
  10  -2   2    4.80    1.30
 -10   2  -2    2.70    1.40
  10   2   2    4.20    1.20
 -11  -2  -2   12.70    1.80
 -11   2  -2   14.40    2.20
 -12  -2  -2   49.00    4.20
 -12   2  -2   46.20    4.40
 -13  -2  -2    0.10    1.30
 -13   2  -2    1.80    1.60
 -14  -2  -2    1.50    1.30
 -14   2  -2   -1.50    1.20
 -15  -2  -2    0.90    1.30
 -15   2  -2    0.80    1.40
 -16   3   2    4.50    1.20
 -15   3   2   13.90    1.80
 -14   3   2    2.10    1.20
 -13  -3   2   16.50    1.60
 -13   3   2   15.90    2.10
 -12  -3   2    9.10    1.20
 -12   3   2   11.50    1.70
 -11  -3   2   87.49    6.30
 -11   3   2   89.29    6.60
 -10  -3   2  147.09   10.60
  10   3  -2  150.48   10.50
 -10   3   2  160.48   10.90
  -9  -3   2   20.20    1.70
  -9   3   2   20.00    2.00
   9   3  -2   20.10    1.60
  -8  -3   2  281.67   20.30
   8   3  -2  296.07   20.30
  -8   3   2  311.57   20.60
  -7  -3   2  503.05   36.30
   7   3  -2  543.95   36.30
  -7   3   2  545.35   36.60
   6   3  -2 1285.57   87.69
   5   3  -2  732.83   49.70
  -5   3   2  722.33   49.90
   4   3  -2   68.69    4.60
  -4   3   2   63.29    4.80
   3   3  -2  777.52   53.09
   2  -3  -2 4062.69  288.67
   2   3  -2 3754.92  280.67
   1  -3  -2 1367.96  117.49
  -1  -3   2 1464.75  118.89
   1   3  -2 1269.57  112.69
   0  -3   2  849.32   58.19
  -1  -3  -2   58.99    4.50
   1  -3   2   66.19    4.60
  -1   3  -2   69.29    4.60
   1   3   2   57.59    4.50
  -2   3  -2 1377.66  132.69
  -3  -3  -2    4.20    0.70
   3  -3   2    4.00    0.90
  -3   3  -2    4.40    0.80
   3   3   2    4.90    0.80
   4  -3   2  793.22   54.09
  -4   3  -2  777.42   53.99
  -5  -3  -2  344.17   23.80
   5  -3   2  356.86   24.10
   5   3   2  332.37   23.80
  -5   3  -2  343.67   24.00
  -6  -3  -2   73.39    5.50
   6  -3   2   77.29    5.70
   6   3   2   68.29    5.50
  -6   3  -2   77.09    5.80
   7  -3   2  191.28   14.10
  -7  -3  -2  215.98   13.90
  -7   3  -2  195.58   14.10
   7   3   2  185.08   13.90
   8  -3   2  233.58   16.80
  -8  -3  -2  253.67   16.50
  -8   3  -2  234.38   16.70
   8   3   2  217.88   16.50
  -9  -3  -2  103.49    6.90
   9  -3   2   92.59    7.10
  -9   3  -2   93.09    7.10
   9   3   2   80.49    6.90
 -10  -3  -2    5.50    1.40
  10  -3   2    5.00    1.60
 -10   3  -2    2.70    1.50
  10   3   2    5.50    1.40
 -11  -3  -2    0.30    1.20
 -11   3  -2    0.70    1.40
 -12  -3  -2   60.69    5.10
 -12   3  -2   67.29    5.50
 -13  -3  -2   75.99    5.90
 -13   3  -2   74.09    6.20
 -14  -3  -2   10.70    1.90
 -14   3  -2   11.00    2.10
 -15  -3  -2    0.40    1.30
 -15   3  -2    1.10    1.50
 -15   4   2   10.90    1.80
 -14   4   2   33.20    3.20
 -13   4   2   37.40    3.50
 -12   4   2    3.00    1.30
 -11   4   2   21.40    2.50
  10   4  -2  119.59    8.70
 -10   4   2  133.99    9.20
   9   4  -2  389.06   27.60
  -9   4   2  417.36   28.00
   8   4  -2    1.80    0.50
  -8   4   2    2.30    1.00
   7   4  -2   15.90    1.40
  -7   4   2   17.60    1.90
  -6   4   2  103.09    7.60
   6   4  -2  104.59    7.20
  -5   4   2  676.53   46.50
  -4   4   2  570.74   40.40
   4   4  -2  604.54   40.30
  -3   4   2  277.37   21.20
   3   4  -2  335.27   21.10
   2   4  -2   38.90    2.90
  -1  -4   2  657.63   47.10
   1   4  -2  716.73   47.10
   0  -4   2  204.68   13.80
   0   4  -2  201.08   13.80
   0   4   2  187.48   13.70
  -1  -4  -2 3076.09  317.87
   1  -4   2 3984.00  291.57
   1   4   2 3701.23  338.77
  -1   4  -2 3418.36  279.97
  -2  -4  -2  203.18   13.40
   2  -4   2  175.48   13.50
   2   4   2  193.08   13.40
  -2   4  -2  195.08   13.50
  -3  -4  -2   34.20    2.70
   3  -4   2   34.70    3.00
   3   4   2   34.70    2.70
  -3   4  -2   34.80    2.90
  -4  -4  -2  122.39    8.60
   4  -4   2  124.39    8.80
   4   4   2  117.79    8.60
  -4   4  -2  118.09    8.80
   5  -4   2  145.09   10.20
  -5  -4  -2  140.99    9.90
  -5   4  -2  138.09   10.10
   5   4   2  133.19    9.90
  -6  -4  -2  472.95   31.50
   6  -4   2  468.65   31.90
  -6   4  -2  457.95   31.80
   6   4   2  429.16   31.60
   7  -4   2    4.10    1.20
   7   4   2    4.80    1.00
  -7   4  -2    8.80    1.50
  -8  -4  -2   19.30    1.90
   8  -4   2   18.10    2.20
   8   4   2   18.80    2.10
  -8   4  -2   19.90    2.30
   9  -4   2   69.19    6.00
  -9  -4  -2   86.39    5.70
  -9   4  -2   78.29    6.00
   9   4   2   65.49    5.70
 -10  -4  -2  327.47   21.20
 -10   4  -2  305.17   21.50
  10   4   2  273.57   21.30
 -11  -4  -2   23.00    2.50
 -11   4  -2   23.30    2.80
 -12  -4  -2    1.80    1.20
 -12   4  -2    3.20    1.60
 -13  -4  -2    1.60    1.20
 -13   4  -2    1.10    1.50
 -14  -4  -2    0.50    1.20
 -14   4  -2   -0.70    1.40
 -15  -4  -2   12.40    2.00
 -15   4  -2   14.60    2.50
 -15   5   2   -1.10    1.10
 -14   5   2    2.90    1.30
 -13   5   2    8.70    1.70
 -12   5   2   17.20    2.30
 -11   5   2    0.30    1.20
  11   5  -2    0.30    0.40
  10   5  -2   26.50    2.10
 -10   5   2   27.80    2.90
  -9   5   2   16.50    2.10
   9   5  -2   14.50    1.40
  -8   5   2  192.48   13.20
   8   5  -2  177.18   12.70
   7   5  -2   25.40    2.00
  -7   5   2   25.10    2.50
  -6   5   2  469.25   32.20
   6   5  -2  459.55   31.80
   5   5  -2  150.48   10.20
  -5   5   2  143.49   10.50
   4   5  -2   42.00    3.10
  -4   5   2   36.60    3.30
   4   5  -2   45.30    3.10
  -3   5   2   28.40    2.70
   3   5  -2   37.40    2.60
  -2  -5   2   23.20    1.90
  -1  -5   2  234.58   18.40
   1   5  -2  295.47   18.40
   0  -5   2  211.58   15.20
   0   5  -2  231.78   15.10
   0   5   2  206.68   15.00
   1  -5   2  160.78   11.00
  -1  -5  -2  161.18   10.80
  -1   5  -2  146.19   10.90
   1   5   2  147.29   10.70
   2  -5   2  663.13   44.90
  -2   5  -2  638.14   44.80
   3  -5   2  137.09    9.70
  -3  -5  -2  128.49    9.40
  -3   5  -2  126.59    9.60
   3   5   2  137.39    9.40
   4  -5   2  558.94   38.80
  -4  -5  -2  548.55   38.50
  -4   5  -2  564.84   38.70
   4   5   2  565.84   38.50
  -5  -5  -2   79.79    6.00
   5  -5   2   85.19    6.30
   5   5   2   80.29    6.00
  -5   5  -2   82.09    6.30
  -6  -5  -2    7.30    1.30
   6  -5   2    9.00    1.60
  -6   5  -2    7.90    1.50
   6   5   2    7.40    1.20
  -7  -5  -2   78.49    5.40
   7  -5   2   67.29    5.70
   7   5   2   67.99    5.40
  -7   5  -2   68.89    5.70
  -8  -5  -2   12.20    1.60
   8  -5   2   12.50    2.10
   8   5   2   13.50    1.70
  -8   5  -2   15.20    2.10
   9  -5   2   30.00    3.50
  -9  -5  -2   37.60    3.20
  -9   5  -2   38.20    3.50
   9   5   2   33.30    3.10
 -10  -5  -2   19.30    2.40
 -10   5  -2   23.30    2.80
 -11  -5  -2    2.70    1.20
 -11   5  -2    3.90    1.70
 -12  -5  -2    9.70    1.70
 -12   5  -2    9.90    2.00
 -13  -5  -2    0.30    1.10
 -13   5  -2    2.40    1.60
 -14  -5  -2    0.70    1.20
 -14   5  -2    2.60    1.60
 -15  -5  -2   13.10    2.10
 -15   5  -2   18.70    2.80
 -15   6   2    6.80    1.80
 -14   6   2   31.40    3.30
 -13   6   2   53.09    4.60
 -12   6   2   19.00    2.50
 -11   6   2   59.89    5.00
  11   6  -2   55.39    4.10
 -10   6   2  102.79    7.60
  10   6  -2   95.19    6.90
   9   6  -2  417.66   30.40
  -9   6   2  470.05   30.90
   8   6  -2   74.89    5.50
  -8   6   2   79.29    6.00
  -7   6   2    8.80    1.50
   7   6  -2    8.20    1.00
   6   6  -2  123.19    9.20
  -6   6   2  138.29    9.50
  -5   6   2  213.08   15.50
   5   6  -2  196.98   15.20
   5   6  -2  245.08   15.20
  -4  -6   2 1953.30  161.58
   4  -6  -2 1757.72  167.48
   4   6  -2 2032.00  165.18
  -4   6   2 2221.68  181.38
  -3   6   2 1060.49   75.89
   3   6  -2 1152.18   75.79
   2   6  -2  135.19    9.60
  -1  -6   2   51.59    4.40
   1   6  -2   64.69    4.40
   0  -6   2   40.80    3.20
   0   6   2   35.40    3.00
   0   6  -2   43.90    3.20
   1  -6   2  451.75   30.40
  -1   6  -2  439.96   30.30
   1   6   2  422.36   30.10
   2  -6   2 1228.98   83.39
  -2   6  -2 1201.58   83.29
   3  -6   2    7.30    1.40
  -3  -6  -2    4.20    1.00
  -3   6  -2    4.60    1.20
   3   6   2    7.20    1.10
   4  -6   2   90.59    6.90
  -4  -6  -2   79.59    6.60
   4   6   2   95.19    6.60
  -4   6  -2   95.39    6.80
   5  -6   2  205.78   14.40
  -5  -6  -2  185.08   14.10
  -5   6  -2  214.78   14.40
   5   6   2  198.48   14.10
   6  -6   2   52.19    4.50
  -6  -6  -2   56.69    4.20
   6   6   2   52.39    4.20
  -6   6  -2   51.09    4.50
  -7  -6  -2  363.66   24.50
   7  -6   2  344.07   24.80
   7   6   2  329.27   24.50
  -7   6  -2  372.46   24.90
   8  -6   2   48.90    4.60
  -8  -6  -2   56.19    4.30
   8   6   2   50.49    4.30
  -8   6  -2   60.39    4.80
   9  -6   2   86.59    7.10
  -9  -6  -2   96.59    6.80
  -9   6  -2   94.19    7.20
   9   6   2   79.49    6.70
 -10  -6  -2   47.40    4.00
 -10   6  -2   44.20    4.40
 -11  -6  -2  109.39    8.70
 -11   6  -2  129.29    9.30
 -12  -6  -2    3.10    1.20
 -12   6  -2    3.40    1.70
 -13  -6  -2    1.60    1.20
 -13   6  -2    1.40    1.60
 -14  -6  -2    0.90    1.10
 -14   6  -2   -1.90    1.50
 -15  -6  -2    9.80    1.80
 -15   6  -2    8.60    2.30
 -15   7   2   13.90    2.30
 -14   7   2   -0.50    1.30
 -13   7   2    1.90    1.40
  12   7  -2   29.40    2.00
  12   7  -2   25.50    2.00
 -12   7   2   25.90    3.10
  11   7  -2  208.38   15.00
  11   7  -2  211.78   14.90
 -11   7   2  230.18   15.70
  10   7  -2  204.88   15.20
 -10   7   2  239.08   15.90
   9   7  -2    4.30    0.90
  -9   7   2    3.00    1.60
  -8   7   2  159.08   11.50
   8   7  -2  154.18   10.90
   7   7  -2  339.27   23.80
  -7   7   2  351.86   24.20
  -6   7   2  128.39    9.60
   6   7  -2  134.09    9.20
   5   7  -2  166.08   10.60
   5   7  -2  141.29   10.70
  -5   7   2  144.79   10.90
   4   7  -2  148.99   10.20
  -4   7   2  136.29   10.30
  -3   7   2  611.54   42.30
  -2  -7   2 1750.42  156.88
   2  -7  -2 1676.43  160.68
  -2   7   2 1905.41  169.58
   2   7  -2 1951.60  162.58
  -1  -7   2   36.90    3.20
   1   7  -2   44.00    3.30
   0  -7   2  347.47   26.10
   0   7  -2  404.46   26.10
   1  -7   2  295.87   20.40
   1   7   2  281.07   20.20
  -1   7  -2  296.37   20.30
   2  -7   2  574.54   39.50
   2   7   2  559.14   39.20
  -2   7  -2  576.94   39.40
   3  -7   2 1340.17   94.59
  -3   7  -2 1415.56   94.59
   4  -7   2   60.39    5.20
  -4  -7  -2   60.19    4.80
  -4   7  -2   62.09    5.00
   4   7   2   69.49    4.80
   5  -7   2  192.88   14.40
  -5   7  -2  202.98   14.40
   5   7   2  204.58   14.10
  -6  -7  -2  303.27   22.30
   6  -7   2  325.97   22.70
  -6   7  -2  324.57   22.60
   6   7   2  325.67   22.30
  -7  -7  -2  129.29   10.00
   7  -7   2  144.39   10.50
   7   7   2  139.69   10.10
  -7   7  -2  147.29   10.50
   8  -7   2  202.48   15.10
  -8  -7  -2  208.08   14.70
   8   7   2  208.58   14.70
  -9  -7  -2   26.30    3.10
   9  -7   2   35.70    3.60
  -9   7  -2   32.20    3.60
   9   7   2   35.60    3.20
 -10  -7  -2   57.69    4.90
 -10   7  -2   63.29    5.40
 -11  -7  -2    5.50    1.30
 -11   7  -2    6.90    1.90
 -12  -7  -2    8.70    1.60
 -12   7  -2    7.70    2.00
 -13  -7  -2    8.10    1.60
 -13   7  -2   13.80    2.50
 -14  -7  -2   16.90    2.40
 -14   7  -2   24.50    3.20
 -15   8   2   -0.20    1.60
 -14   8   2   21.10    2.90
 -13   8   2   -0.10    1.30
 -12   8   2    3.10    1.60
  12   8  -2    2.10    0.70
 -11   8   2    4.00    1.90
  11   8  -2    3.50    1.10
  10   8  -2   25.10    2.50
  10   8  -2   24.80    2.30
 -10   8   2   31.50    3.50
  -9   8   2   25.00    2.80
   9   8  -2   21.10    2.30
   9   8  -2   21.00    2.00
  -8   8   2   21.10    2.50
   8   8  -2   19.50    2.20
   8   8  -2   21.40    1.90
   7   8  -2   19.40    1.80
  -7   8   2   20.30    2.30
   7   8  -2   19.90    2.00
   6   8  -2  127.99    8.50
   6   8  -2  104.69    8.60
  -6   8   2  127.29    9.00
   5   8  -2  221.28   16.40
   5   8  -2  245.48   16.30
  -5   8   2  233.28   16.60
   4   8  -2  114.89    8.20
  -4   8   2  108.99    8.40
  -3   8   2   25.00    2.70
   3   8  -2   30.40    2.50
   2   8  -2  240.98   16.90
  -1  -8   2    6.00    1.10
   1   8  -2    7.60    1.20
   0  -8   2  131.79   10.50
   0   8  -2  160.48   10.60
   1  -8   2  582.14   42.50
  -1   8  -2  650.13   42.50
   1   8   2  611.74   42.30
   2  -8   2    0.30    0.70
   2   8   2    1.00    0.80
  -2   8  -2    1.50    1.00
   3  -8   2   59.79    5.10
  -3   8  -2   68.09    5.00
   3   8   2   58.69    4.70
   4  -8   2   50.49    4.60
  -4   8  -2   57.99    4.60
   5  -8   2   40.50    3.70
  -5  -8  -2   34.20    3.30
  -5   8  -2   41.30    3.50
   5   8   2   41.60    3.30
  -6  -8  -2    6.00    1.20
   6  -8   2    7.20    1.50
   6   8   2    6.70    1.20
  -6   8  -2    5.30    1.50
   7  -8   2   20.70    2.70
  -7  -8  -2   19.90    2.20
   7   8   2   24.20    2.40
  -7   8  -2   25.30    2.80
   8  -8   2   22.90    3.00
  -8  -8  -2   26.20    2.70
   8   8   2   22.20    2.60
  -8   8  -2   29.30    3.20
  -9  -8  -2    4.40    1.50
  -9   8  -2    5.50    1.90
   9   8   2    4.00    1.60
 -10  -8  -2   10.70    1.90
 -10   8  -2   14.70    2.60
 -11  -8  -2   10.60    1.80
 -11   8  -2   16.00    2.80
 -12  -8  -2   -1.50    1.00
 -12   8  -2    1.00    1.50
 -13  -8  -2    0.20    1.10
 -13   8  -2    1.90    1.90
 -14  -8  -2    3.50    1.40
 -14   8  -2    7.10    2.20
 -15   9   2    2.00    1.90
 -14   9   2    6.50    2.00
 -13   9   2    3.30    1.60
  12   9  -2   24.80    2.20
 -12   9   2   22.50    3.10
 -11   9   2  110.59    8.50
  11   9  -2   99.59    7.70
 -10   9   2    1.60    1.70
  10   9  -2    2.00    0.90
  10   9  -2    2.20    1.20
   9   9  -2   32.10    2.80
  -9   9   2   36.30    3.80
   9   9  -2   32.00    3.00
   8   9  -2   93.39    7.10
   8   9  -2   96.09    6.90
  -8   9   2   95.09    7.50
   7   9  -2    5.10    0.90
   7   9  -2    2.70    1.00
  -7   9   2    4.60    1.40
   6   9  -2   12.20    1.40
   6   9  -2   13.00    1.60
  -6   9   2   14.40    2.00
   5   9  -2  137.79    9.40
   5   9  -2  126.59    9.50
  -5   9   2  128.79    9.80
   3   9  -2  218.18   14.70
  -3   9   2  193.28   14.80
  -2   9   2   89.49    6.90
   2   9  -2   90.99    6.80
   1   9  -2  277.17   19.50
   0  -9   2    8.40    1.40
   0   9  -2    7.80    1.40
   1  -9   2   12.60    1.70
   1   9   2   11.50    1.50
  -1   9  -2   12.00    1.50
   2  -9   2    5.70    1.50
  -2   9  -2    3.60    1.30
   2   9   2    5.70    1.20
   3  -9   2  530.35   38.40
  -3   9  -2  574.74   38.40
   3   9   2  550.54   38.10
   4  -9   2  990.50   71.79
   4   9   2 1096.39   71.49
  -4   9  -2 1034.90   71.69
   5  -9   2  103.29    9.20
  -5   9  -2  132.19    9.30
   5   9   2  129.19    8.90
   6  -9   2   11.00    2.00
  -6   9  -2   14.40    2.20
   6   9   2   11.90    1.60
   7  -9   2   31.10    3.30
  -7  -9  -2   31.30    3.00
  -7   9  -2   37.30    3.60
   7   9   2   35.20    3.10
  -8  -9  -2  121.69    9.30
   8  -9   2  118.39    9.80
  -8   9  -2  147.39   10.00
   8   9   2  122.79    9.30
  -9  -9  -2  118.99    9.70
  -9   9  -2  154.98   10.50
 -10   9  -2  158.18   12.20
 -11  -9  -2    6.40    1.50
 -11   9  -2    8.60    2.30
 -12  -9  -2   22.20    2.60
 -12   9  -2   27.60    3.60
 -13   9  -2   12.20    2.60
 -14   9  -2   22.00    3.60
 -14  10   2   21.10    3.20
 -13  10   2   11.30    2.30
  12  10  -2    5.20    1.10
 -12  10   2    4.40    1.80
 -11  10   2    6.10    2.10
  11  10  -2    4.40    1.30
  10  10  -2   42.30    3.80
 -10  10   2   42.50    4.30
   9  10  -2  113.09    8.90
  -9  10   2  134.29    9.50
   9  10  -2  114.69    8.60
  -8  10   2  166.88   12.00
   8  10  -2  156.18   11.60
   8  10  -2  157.98   11.30
   7  10  -2   84.39    6.80
  -7  10   2   94.79    7.10
   7  10  -2   87.39    6.40
  -6  10   2   -0.80    1.00
   6  10  -2    0.30    0.90
   6  10  -2    1.40    0.70
   5  10  -2   65.69    5.10
   5  10  -2   65.29    5.40
  -5  10   2   77.29    5.70
   4  10  -2   87.89    6.80
  -4  10   2   91.69    7.10
   3  10  -2  904.71   59.59
  -3  10   2  823.22   59.69
  -2  10   2  691.73   50.69
   2  10  -2  770.82   50.59
   1  10  -2  368.46   25.80
   0 -10   2    4.20    1.10
   0  10  -2    1.90    1.00
   1 -10   2 1080.59   82.99
  -1  10  -2 1332.27   82.99
   2 -10   2  714.23   54.39
  -2  10  -2  824.82   54.39
   2  10   2  819.22   54.09
   3 -10   2  928.61   67.99
  -3  10  -2 1014.60   67.89
   3  10   2 1008.70   67.59
   4 -10   2   11.10    2.20
   4  10   2   12.60    1.70
  -4  10  -2   13.00    2.10
   5 -10   2  202.18   16.10
   5  10   2  226.78   15.60
  -5  10  -2  234.08   16.10
   6 -10   2  415.86   29.50
   6  10   2  414.46   28.90
  -6  10  -2  418.06   29.30
   7 -10   2  119.09   10.00
   7  10   2  132.49    9.50
  -7  10  -2  137.39   10.10
   8 -10   2   40.10    4.40
   8  10   2   42.70    3.80
  -8  10  -2   49.00    4.60
  -9  10  -2   15.90    2.90
 -10  10  -2   25.60    3.60
 -11  10  -2   92.69    7.90
 -12  10  -2   20.20    3.20
 -13  10  -2    3.90    2.30
 -14  10  -2   38.40    4.60
 -14  11   2    9.10    2.50
  13  11  -2    4.80    1.10
 -13  11   2    3.90    2.00
  12  11  -2   13.30    1.80
 -12  11   2   16.20    2.80
 -11  11   2   11.00    2.50
  11  11  -2    9.60    1.80
  10  11  -2   18.30    2.50
 -10  11   2   27.70    3.30
  -9  11   2  183.58   13.00
   9  11  -2  160.68   12.50
   8  11  -2    4.90    1.40
  -8  11   2    0.40    1.60
   8  11  -2    2.80    1.00
   7  11  -2   34.40    3.10
   7  11  -2   38.80    3.50
  -7  11   2   41.10    3.90
   6  11  -2   65.79    5.40
   6  11  -2   64.59    5.00
  -6  11   2   67.79    5.60
   5  11  -2   77.69    6.00
  -5  11   2   83.19    6.60
   4  11  -2  596.14   42.40
  -4  11   2  627.24   42.60
   3  11  -2   68.19    5.40
  -3  11   2   66.59    5.70
   2  11  -2   25.60    2.60
  -2  11   2   22.00    2.80
   1  11  -2  579.34   40.20
   0  11  -2  304.17   21.50
   1 -11   2   51.39    4.60
  -1  11  -2   56.19    4.40
   1  11   2   50.29    4.20
   2 -11   2   11.80    2.20
   2  11   2   14.50    1.80
  -2  11  -2   15.80    2.10
   3 -11   2  191.98   15.20
  -3  11  -2  216.68   15.10
   3  11   2  215.28   14.80
   4 -11   2  133.29   10.90
   4  11   2  154.28   10.50
  -4  11  -2  142.79   10.80
   5 -11   2   56.29    5.20
   5  11   2   60.29    4.70
  -5  11  -2   57.89    5.10
   6 -11   2   10.50    2.30
   6  11   2   13.10    1.80
  -6  11  -2   14.20    2.20
   7 -11   2   93.89    8.50
  -7  11  -2  118.89    8.60
   7  11   2  106.29    8.00
  -8  11  -2  273.77   19.90
  -9  11  -2   78.69    6.90
 -10  11  -2    3.80    2.10
 -11  11  -2    1.30    1.90
 -12  11  -2   16.10    3.00
 -13  11  -2    7.00    2.50
 -14  12   2    9.80    2.70
  13  12  -2   -3.00    1.00
 -13  12   2   -1.20    1.90
 -12  12   2    0.70    2.00
  12  12  -2    3.00    1.30
 -11  12   2    4.00    2.10
  10  12  -2   74.29    6.40
 -10  12   2   87.19    7.00
  -9  12   2   23.80    3.40
   9  12  -2   23.40    2.90
   8  12  -2   25.40    2.80
  -8  12   2   29.30    3.50
   8  12  -2   27.10    3.10
   7  12  -2   37.00    3.50
   7  12  -2   32.10    3.00
  -7  12   2   36.50    3.80
   6  12  -2   48.60    4.60
   6  12  -2   56.29    4.30
  -6  12   2   56.49    4.90
   5  12  -2  135.69    9.80
  -5  12   2  136.59   10.40
   4  12  -2   31.20    3.40
  -4  12   2   35.60    3.40
   3  12  -2   27.10    2.90
  -3  12   2   28.90    3.20
   2  12  -2   28.70    2.90
  -2  12   2   25.50    3.20
   1  12  -2    5.50    1.40
  -1  12   2    4.40    1.60
   0  12  -2   15.40    2.10
   1 -12   2   68.79    6.30
   1  12   2   81.29    6.00
  -1  12  -2   86.59    6.40
   2 -12   2   10.70    2.20
  -2  12  -2   15.50    2.30
   2  12   2   13.60    1.80
   3 -12   2   42.60    4.20
   3  12   2   47.10    3.90
  -3  12  -2   50.79    4.40
   4 -12   2    7.10    1.70
   4  12   2   11.60    1.70
  -4  12  -2   10.10    1.80
   5 -12   2   16.60    2.80
  -5  12  -2   21.50    2.50
   6 -12   2   50.79    5.30
   6  12   2   64.19    4.90
  -6  12  -2   67.89    5.60
   7 -12   2   27.60    3.70
   7  12   2   26.70    3.20
  -7  12  -2   34.10    3.90
  -8  12  -2   11.30    2.70
  -9  12  -2   43.30    4.70
 -10  12  -2   42.70    4.70
 -11  12  -2    6.30    2.20
 -12  12  -2   26.80    3.90
 -13  12  -2   -3.20    1.90
  13  13  -2    2.80    1.30
 -13  13   2   -0.40    2.20
 -12  13   2   56.59    5.40
  12  13  -2   39.90    4.10
 -11  13   2   64.99    6.10
  11  13  -2   58.39    5.30
  10  13  -2    4.60    1.60
 -10  13   2    5.10    2.00
  -9  13   2   12.10    2.50
   9  13  -2    7.30    1.90
  -8  13   2   10.60    2.40
   8  13  -2    9.70    2.10
   7  13  -2   82.69    7.10
   7  13  -2   82.69    6.60
  -7  13   2   99.99    7.50
   6  13  -2   93.49    7.10
  -6  13   2   91.39    7.40
   6  13  -2   83.19    6.70
   5  13  -2    6.90    1.60
   5  13  -2    2.90    1.00
  -5  13   2    3.50    1.50
  -4  13   2   96.69    8.20
   4  13  -2  107.09    8.00
  -3  13   2    0.70    1.40
   3  13  -2    1.80    1.20
   2  13  -2  301.27   20.90
  -2  13   2  283.67   21.10
  -1  13   2  118.49    9.80
   1  13  -2  131.99    9.60
   0  13  -2  170.48   12.50
   1  13   2   10.50    1.60
  -1  13  -2   13.70    2.20
   2 -13   2  277.57   22.90
  -2  13  -2  363.76   23.00
   2  13   2  322.87   22.50
   3 -13   2  162.08   13.10
   3  13   2  192.78   12.70
  -3  13  -2  170.18   13.00
   4 -13   2   46.90    4.90
  -4  13  -2   60.19    4.90
   4  13   2   53.69    4.40
   5 -13   2  226.38   18.70
   5  13   2  268.77   18.20
  -5  13  -2  275.57   18.80
   6 -13   2    1.50    1.70
  -6  13  -2    0.60    1.70
   6  13   2   -0.70    1.10
   7 -13   2  184.38   15.90
  -7  13  -2  247.78   16.20
  -8  13  -2  128.39   10.10
  -9  13  -2   16.90    3.00
 -10  13  -2   43.70    4.80
 -11  13  -2    0.40    1.90
 -12  13  -2    3.20    2.30
 -13  13  -2   41.50    5.10
 -13  14   2   24.90    3.80
  13  14  -2   20.60    2.70
  12  14  -2    3.60    1.80
 -12  14   2    2.00    2.10
  11  14  -2    0.30    1.40
 -11  14   2    0.90    1.90
 -10  14   2    0.70    1.70
  10  14  -2    0.80    1.50
   9  14  -2   84.59    7.10
  -9  14   2   86.69    7.50
  -8  14   2    7.20    2.30
   7  14  -2  222.98   16.70
  -7  14   2  235.88   17.10
   6  14  -2    5.60    1.30
  -6  14   2    6.90    2.10
   5  14  -2    7.00    1.40
   5  14  -2    6.00    1.80
  -5  14   2    7.70    2.30
  -4  14   2  156.48   11.70
   4  14  -2  146.59   11.40
  -3  14   2   90.49    7.60
   3  14  -2   90.49    7.30
  -2  14   2   60.59    5.80
   2  14  -2   65.59    5.50
  -1  14   2   11.30    2.50
   1  14  -2   14.00    2.30
   0  14  -2   85.59    6.70
   0  14   2   80.19    7.20
  -1  14  -2  326.97   22.30
   1  14   2  299.07   21.90
  -2  14  -2  110.39    8.90
   2  14   2  116.09    8.50
   3 -14   2    1.00    1.00
  -3  14  -2   -0.20    1.20
   3  14   2    0.50    1.00
   4 -14   2    5.70    1.60
  -4  14  -2    4.80    1.50
   4  14   2    5.60    1.40
   5 -14   2  265.17   21.30
   5  14   2  306.37   20.70
  -5  14  -2  303.47   21.10
   6 -14   2  272.67   21.90
  -6  14  -2  333.17   22.00
  -7  14  -2   28.30    3.80
  -8  14  -2    3.90    2.10
  -9  14  -2   30.50    4.10
 -10  14  -2    1.90    1.90
 -11  14  -2   15.10    3.40
 -12  14  -2   -0.20    2.10
 -13  15   2    2.10    2.40
  13  15  -2    3.30    2.00
 -12  15   2   20.90    3.70
  12  15  -2   16.90    2.70
  11  15  -2    0.90    1.60
 -11  15   2   -0.10    2.20
  10  15  -2    0.00    1.50
 -10  15   2   -0.20    1.70
  -9  15   2    0.60    1.90
   9  15  -2   -0.40    1.50
   8  15  -2    8.50    2.20
  -8  15   2    6.30    2.10
  -7  15   2  108.89    9.20
   7  15  -2  111.49    8.90
   6  15  -2    4.80    1.50
  -6  15   2    1.10    1.50
  -5  15   2   27.90    3.60
   5  15  -2   27.50    3.50
   5  15  -2   21.40    2.60
   4  15  -2  275.37   19.80
  -4  15   2  271.77   20.10
  -3  15   2   33.20    3.70
   3  15  -2   35.00    3.70
   2  15  -2    1.90    1.50
  -2  15   2    1.50    1.40
   1  15  -2   14.80    2.50
   0  15   2    3.00    2.00
   0  15  -2    3.50    1.70
   1  15   2  193.28   14.10
  -1  15  -2  198.68   14.50
   2  15   2  224.88   14.90
  -2  15  -2  186.28   15.10
  -3  15  -2   11.30    2.10
   3  15   2   12.00    1.90
  -4  15  -2   88.99    7.40
   4  15   2   92.79    7.00
   5 -15   2   77.39    7.60
  -5  15  -2  101.09    7.70
   6 -15   2   17.40    3.10
  -6  15  -2   19.90    3.20
  -7  15  -2   52.59    5.30
  -8  15  -2    1.90    1.90
  -9  15  -2    5.90    2.20
 -10  15  -2    5.60    2.20
 -11  15  -2    5.80    2.50
 -12  15  -2    4.40    2.50
  12  16  -2    2.10    2.00
 -12  16   2   -0.60    2.20
 -11  16   2    3.10    2.30
  11  16  -2    8.40    2.20
 -10  16   2   33.00    4.60
  10  16  -2   29.50    3.80
   9  16  -2   86.89    7.60
  -9  16   2   95.19    8.10
  -8  16   2    9.40    2.60
   8  16  -2   14.00    2.80
  -7  16   2    0.80    2.00
   6  16  -2   45.60    4.70
  -6  16   2   47.80    5.20
  -5  16   2   86.29    7.40
   5  16  -2   86.59    7.30
  -4  16   2  114.29    9.70
   4  16  -2  123.79    9.50
  -3  16   2   17.50    3.10
   3  16  -2   16.00    2.80
   2  16  -2   10.30    2.30
  -2  16   2    9.90    2.30
   1  16  -2   68.59    6.20
  -1  16   2   71.89    6.40
   0  16  -2  349.67   24.70
   0  16   2  337.17   25.10
   1  16   2   98.19    8.90
  -1  16  -2  110.79    8.60
   1  16   2  114.69    8.40
   2  16   2   12.40    2.00
  -2  16  -2   11.60    2.40
   3  16   2   14.50    2.10
  -3  16  -2   14.40    2.40
   4  16   2   12.90    2.30
  -4  16  -2   13.80    2.60
  -5  16  -2   56.89    5.50
  -6  16  -2   98.59    8.30
  -7  16  -2   15.50    3.00
  -8  16  -2    9.40    2.60
  -9  16  -2    5.70    2.30
 -10  16  -2   11.00    2.80
 -11  16  -2    2.70    2.40
 -12  17   2   20.70    4.20
  12  17  -2   18.60    3.30
 -11  17   2   16.70    3.60
  11  17  -2   19.10    3.20
 -10  17   2   17.40    3.40
  10  17  -2   17.00    3.00
   9  17  -2   19.10    3.10
  -9  17   2   13.60    3.30
   8  17  -2   52.79    5.30
  -8  17   2   49.70    5.40
  -7  17   2   25.60    3.90
  -6  17   2   16.30    3.40
   6  17  -2   23.90    3.50
   5  17  -2   22.00    3.30
  -5  17   2   20.80    3.60
  -4  17   2    2.10    2.20
   4  17  -2    0.20    1.60
  -3  17   2  160.48   12.70
   3  17  -2  161.48   12.40
   2  17  -2   93.79    7.70
  -2  17   2   87.89    8.00
   1  17  -2    6.90    2.20
  -1  17   2    4.40    2.00
   0  17  -2    2.00    1.90
   0  17   2    7.90    2.60
   1  17   2   11.20    2.10
  -1  17  -2   15.20    2.70
   1  17   2   12.40    2.70
   2  17   2   52.59    4.80
  -2  17  -2   59.19    5.50
   2  17   2   54.99    5.90
   3  17   2   85.99    7.00
  -3  17  -2   92.59    7.60
  -4  17  -2   56.19    5.40
  -5  17  -2    8.40    2.50
  -6  17  -2   18.70    3.30
  -7  17  -2   21.30    3.50
  -8  17  -2   47.20    5.10
  -9  17  -2    8.00    2.50
 -10  17  -2    6.90    2.60
 -11  17  -2    9.20    2.90
  11  18  -2    1.30    2.40
 -11  18   2    0.80    2.40
  10  18  -2    7.00    2.70
 -10  18   2    7.60    2.80
  -9  18   2    7.60    2.80
   9  18  -2   11.10    2.80
  -8  18   2    2.80    2.10
   8  18  -2    2.30    2.00
   7  18  -2    5.70    1.80
  -7  18   2    3.60    2.00
  -6  18   2    4.90    2.50
   6  18  -2    1.50    2.00
  -5  18   2    3.40    2.30
   5  18  -2   -1.20    2.00
   4  18  -2   12.00    2.80
  -4  18   2   14.50    2.90
   3  18  -2    2.10    2.00
  -3  18   2   -2.10    1.40
  -2  18   2   36.20    5.10
   2  18  -2   43.40    4.30
   1  18  -2   52.19    5.10
  -1  18   2   55.59    5.90
   0  18   2   63.59    6.80
   0  18  -2   70.39    6.40
   1  18   2   20.90    3.70
  -1  18  -2   24.10    3.70
   1  18   2   24.70    3.10
   2  18   2   11.80    2.30
   2  18   2   13.90    3.00
  -2  18  -2   16.00    3.00
   3  18   2   42.40    4.70
  -3  18  -2   37.40    4.50
  -4  18  -2   13.80    2.90
   4  18   2   12.50    3.00
  -5  18  -2   10.50    2.60
  -6  18  -2   -0.20    1.90
  -7  18  -2    0.60    1.40
  -8  18  -2   -0.30    1.80
  -9  18  -2    2.70    2.20
 -10  18  -2    3.80    2.50
  10  19  -2    0.20    2.20
 -10  19   2    1.90    2.50
  -9  19   2    3.90    2.50
   9  19  -2    8.80    2.80
  -8  19   2    7.90    2.80
   8  19  -2    9.90    2.50
   7  19  -2   13.30    3.00
  -7  19   2   12.20    3.10
   6  19  -2    6.70    2.40
  -6  19   2    4.90    2.50
   5  19  -2    3.00    2.00
  -5  19   2    0.30    2.20
   4  19  -2   -2.40    1.50
  -4  19   2    0.50    2.30
  -3  19   2   33.30    4.90
   3  19  -2   32.30    4.40
  -2  19   2   12.50    3.20
   2  19  -2    8.40    2.60
   1  19  -2   14.10    3.10
  -1  19   2   17.30    3.70
   0  19  -2   30.60    4.30
   0  19   2   38.00    5.20
   1  19   2  139.29   11.50
  -1  19  -2  136.59   11.10
   2  19   2   36.10    4.90
  -2  19  -2   29.20    4.10
   3  19   2   60.89    6.80
  -3  19  -2   71.09    6.40
  -4  19  -2   17.70    3.10
   4  19   2   19.60    3.80
  -5  19  -2    2.70    2.30
   5  19   2    0.90    2.30
   6  19   2    7.40    2.70
  -6  19  -2    3.70    2.30
   7  19   2   22.70    4.00
  -7  19  -2   25.60    3.70
  -8  19  -2   26.40    4.10
  -9  19  -2   56.89    5.80
   9  19   2   41.70    5.40
 -10  19  -2   -0.30    2.40
  10  19   2   -2.70    1.70
  10  20  -2   -0.40    2.60
 -10  20   2   -0.30    2.30
   9  20  -2    7.70    2.70
  -9  20   2    9.50    3.10
  -8  20   2   11.00    3.20
  -7  20   2    0.80    2.20
   7  20  -2   -0.90    2.40
  -6  20   2   -0.40    2.10
   6  20  -2    4.90    2.60
   5  20  -2    6.30    2.50
  -5  20   2    9.30    3.10
   4  20  -2   48.60    5.20
  -4  20   2   41.10    5.00
  -3  20   2   45.60    5.70
   3  20  -2   42.30    5.10
   2  20  -2    1.50    2.10
  -2  20   2    2.00    2.10
   1  20  -2   52.09    5.50
  -1  20   2   67.49    6.70
   0  20   2   18.30    4.00
   0  20  -2   23.10    3.50
  -1  20  -2  125.89   10.30
   1  20   2  126.39   10.80
  -2  20  -2   90.89    8.40
   2  20   2  102.09    8.90
  -3  20  -2    2.90    2.40
   3  20   2    4.70    2.80
  -4  20  -2   67.79    6.20
   4  20   2   57.19    6.70
   5  20   2   17.60    3.80
  -5  20  -2   18.90    3.60
  -6  20  -2   16.50    3.20
   6  20   2   11.40    3.10
  -7  20  -2    8.30    2.70
   7  20   2    3.70    2.60
  -8  20  -2    8.80    2.80
   8  20   2    7.70    2.80
  -9  20  -2   13.70    3.40
   9  20   2   10.30    3.00
  -9  21   2    7.10    3.10
   9  21  -2   16.10    3.50
  -8  21   2   12.30    3.40
   7  21  -2    0.60    2.20
  -7  21   2    4.20    2.50
   6  21  -2    0.90    2.10
  -6  21   2    3.90    2.20
   5  21  -2    2.70    2.50
   4  21  -2    2.40    2.20
  -4  21   2   -0.40    2.40
  -3  21   2   11.50    3.10
   3  21  -2   12.10    3.10
  -2  21   2   18.60    3.80
   2  21  -2   12.40    3.10
  -1  21   2    0.10    2.40
   1  21  -2    1.00    2.10
   0  21   2    2.40    2.00
   0  21  -2    7.60    2.60
  -1  21  -2    5.30    2.50
   1  21   2    4.70    2.40
  -2  21  -2   22.70    3.70
   2  21   2   19.90    4.20
   3  21   2    3.40    2.80
  -3  21  -2    6.20    2.30
   4  21   2   -1.80    2.30
  -4  21  -2   -0.90    2.10
   5  21   2    1.30    2.50
  -5  21  -2    9.20    2.80
   6  21   2    3.10    2.40
  -6  21  -2    1.30    2.30
  -7  21  -2    1.70    1.80
   7  21   2    1.90    2.40
  -8  21  -2    0.10    2.20
   8  21   2    4.00    2.80
   8  22  -2   19.30    3.30
  -8  22   2    8.80    3.30
  -7  22   2    0.00    2.20
   7  22  -2    1.70    2.30
  -6  22   2    9.90    3.10
   6  22  -2    5.60    2.60
   5  22  -2   -1.80    2.00
  -5  22   2    1.80    2.60
   4  22  -2   22.40    4.10
  -4  22   2   22.50    4.40
  -3  22   2   33.20    5.10
   3  22  -2   27.80    4.50
   2  22  -2    7.00    2.70
  -2  22   2    4.80    3.10
  -1  22   2    6.30    3.00
   1  22  -2    3.80    2.00
   0  22   2    1.70    2.10
   0  22  -2    5.20    2.60
   1  22   2    4.40    2.50
  -1  22  -2    7.40    2.40
  -2  22  -2   53.99    5.40
   2  22   2   40.40    6.10
   3  22   2   37.80    5.60
  -3  22  -2   30.60    4.70
  -4  22  -2   -3.00    2.00
   4  22   2   -1.00    2.50
  -5  22  -2   32.00    4.50
   5  22   2   29.70    5.30
   6  22   2    6.30    3.30
  -6  22  -2    5.70    2.70
   7  22   2    3.40    2.90
  -7  22  -2    3.30    2.10
  -7  23   2   -1.40    2.50
   7  23  -2    4.20    2.50
  -6  23   2   15.30    3.40
   6  23  -2   14.70    3.50
   5  23  -2   13.70    3.60
  -5  23   2   22.00    4.20
  -4  23   2    3.40    2.90
   4  23  -2   -0.50    2.40
  -3  23   2    0.80    2.70
   3  23  -2    0.50    2.30
  -2  23   2   32.60    5.30
   2  23  -2   33.10    4.90
   1  23  -2   28.40    4.60
  -1  23   2   28.40    4.80
   0  23   2   53.59    6.80
   0  23  -2   43.70    5.60
   1  23   2    6.40    3.00
  -1  23  -2    5.80    2.80
   2  23   2    1.60    2.30
  -2  23  -2    2.90    2.50
   3  23   2    8.00    3.30
  -3  23  -2   11.40    3.30
   4  23   2   17.80    4.30
  -4  23  -2   23.80    4.20
  -5  23  -2   22.10    4.10
   5  23   2   23.90    4.70
  -6  23  -2    1.80    2.40
   6  23   2    1.40    2.60
   5  24  -2    7.30    3.30
  -5  24   2    3.90    2.50
   4  24  -2   -1.60    2.20
  -4  24   2    0.90    2.70
  -3  24   2    3.80    3.20
   3  24  -2    6.20    3.00
   2  24  -2    3.30    2.70
  -2  24   2    0.70    2.80
   1  24  -2    4.60    2.70
  -1  24   2    4.20    3.20
   0  24   2    0.30    2.80
   0  24  -2    0.20    2.30
   1  24   2   21.50    4.80
  -1  24  -2   23.70    4.30
  -2  24  -2   11.30    3.20
   2  24   2    6.30    3.00
   3  24   2    4.30    3.20
  -3  24  -2    2.30    2.00
  -4  24  -2    4.60    2.60
   4  24   2    3.10    3.10
   3  25  -2   10.40    3.60
  -3  25   2   11.80    3.90
   2  25  -2    3.30    2.30
  -2  25   2    1.60    3.10
   1  25  -2    3.80    3.00
  -1  25   2    7.70    3.30
   0  25   2    1.10    3.10
   0  25  -2    4.50    2.80
  -1  25  -2   -0.70    2.30
   1  25   2   -0.90    2.90
  -2  25  -2   -3.80    2.20
   2  25   2    2.80    2.50
 -15   0   3    0.60    0.50
 -14   0   3    0.20    0.60
 -13   0   3    0.20    0.60
 -12   0   3    0.10    0.60
 -10   0   3   -0.80    0.40
  -9   0   3    0.10    0.40
  -8   0   3    0.40    0.40
  -7   0   3   -1.00    0.40
  -6   0   3    0.60    0.30
  -5   0   3    0.60    0.20
  -4   0   3    1.30    0.20
  -3   0   3    1.10    0.20
   2   0  -3    1.30    0.30
  -2   0   3    1.30    0.30
  -1   0   3    0.60    0.30
   0   0   3    0.10    0.20
   0   0  -3    0.10    0.30
  -1   0  -3    2.60    0.50
   1   0   3    2.00    0.50
  -2   0  -3    0.30    0.50
   2   0   3    0.60    0.50
  -3   0  -3    0.40    0.60
   3   0   3    0.80    0.50
   4   0   3    0.90    0.70
  -4   0  -3    0.70    0.70
  -5   0  -3    0.40    0.70
   5   0   3    1.50    0.80
  -6   0  -3   -0.20    0.90
   6   0   3    1.20    1.10
  -7   0  -3    0.50    1.00
   7   0   3    0.20    0.90
  -8   0  -3    0.20    1.00
   8   0   3   -0.80    0.80
   9   0   3   -0.10    0.90
  -9   0  -3    0.00    0.90
 -10   0  -3   -2.10    0.90
 -11   0  -3   -0.50    1.40
 -12   0  -3   -0.90    1.50
 -13   0  -3    2.40    1.60
 -14   0  -3   -1.30    1.30
 -15   0  -3    1.00    1.50
 -16   1   3    1.30    0.50
 -15   1   3    5.10    0.80
 -14   1   3   91.89    6.60
 -13  -1   3  119.19    8.80
 -13   1   3  133.69    8.90
 -12  -1   3    4.70    0.70
 -12   1   3    3.50    0.90
 -11  -1   3   33.90    2.60
 -11   1   3   36.30    2.80
 -10  -1   3   68.19    4.80
 -10   1   3   66.69    4.90
  -9  -1   3   22.00    1.70
  -9   1   3   21.90    1.90
  -8  -1   3   97.49    6.40
  -8   1   3   86.19    6.50
  -7  -1   3  217.88   15.40
  -7   1   3  232.08   15.50
  -6   1   3    3.00    0.60
  -5   1   3  100.19    7.00
   4  -1  -3  583.54   51.29
  -3  -1   3   55.89    3.80
  -3   1   3   52.29    3.80
  -2  -1   3 2773.02  209.28
   2   1  -3 2894.41  210.98
   1  -1  -3   98.39    6.50
  -1  -1   3   86.19    6.50
  -1   1   3   92.69    6.50
   0  -1   3    3.00    0.50
   0   1   3    3.00    0.50
  -1  -1  -3 4211.78  301.37
   1  -1   3 3619.44  292.77
   1   1   3 3841.62  299.27
  -1   1  -3 3450.25  290.97
   2  -1   3 1078.99  114.49
  -2  -1  -3 1105.89  115.59
   2   1   3 1198.78  118.99
  -2   1  -3 1094.69  114.99
   3  -1   3  111.89    8.80
  -3  -1  -3  128.59    8.70
  -3   1  -3  134.19    8.80
   3   1   3  114.69    8.70
  -4  -1  -3   92.09    6.40
   4  -1   3   81.09    6.50
  -4   1  -3   89.99    6.50
   4   1   3   86.09    6.40
   5  -1   3   19.50    2.10
  -5  -1  -3   22.00    2.00
  -5   1  -3   20.50    2.10
   6  -1   3  739.53   49.99
  -6  -1  -3  740.13   49.90
  -6   1  -3  686.43   49.90
   6   1   3  731.73   49.90
  -7  -1  -3  983.40   64.29
   7  -1   3  932.71   64.39
  -7   1  -3  929.21   64.39
   7   1   3  897.21   64.39
   8  -1   3    4.40    1.20
  -8  -1  -3    4.40    1.10
  -8   1  -3    5.10    1.30
   8   1   3    3.80    1.10
  -9  -1  -3   62.79    4.60
   9  -1   3   52.39    4.70
  -9   1  -3   56.99    4.80
   9   1   3   55.89    4.70
 -10  -1  -3  105.29    8.10
 -10   1  -3  108.99    8.10
 -11  -1  -3  188.18   13.20
 -11   1  -3  176.38   13.20
 -12  -1  -3   12.90    2.10
 -12   1  -3   11.90    2.20
 -13  -1  -3   35.50    3.70
 -13   1  -3   38.20    3.80
 -14  -1  -3    8.80    1.90
 -14   1  -3   11.70    2.10
 -15  -1  -3   27.10    3.30
 -15   1  -3   28.50    3.40
 -16   2   3    7.60    1.00
 -15   2   3   16.70    1.70
 -14   2   3    2.70    1.00
 -13   2   3   27.50    2.50
 -12   2   3   75.09    5.60
 -11  -2   3   85.79    6.30
 -11   2   3   95.89    6.60
 -10  -2   3    0.50    0.40
 -10   2   3    1.00    0.70
  -9  -2   3   17.70    1.40
  -9   2   3   19.80    1.80
  -8   2   3   66.49    4.90
  -7   2   3   24.50    2.10
  -6   2   3  636.04   43.60
  -5   2   3    6.20    0.80
   4  -2  -3   30.70   14.00
  -3  -2   3  317.07   20.70
  -3   2   3  276.67   20.70
   3   2  -3  310.07   20.60
  -2   2   3   25.90    2.00
  -1  -2   3 2252.17  183.68
   0  -2   3  426.36   30.80
   0  -2  -3  479.95   30.70
   0   2   3  440.86   30.70
   0   2  -3  440.76   30.80
   1  -2   3   65.69    5.50
  -1  -2  -3   86.29    5.50
  -1   2  -3   80.49    5.60
   1   2   3   71.99    5.50
   2  -2   3   34.90    3.30
  -2  -2  -3   49.30    3.20
   2   2   3   39.60    3.20
  -2   2  -3   44.80    3.30
   3  -2   3 1723.73  173.18
  -3  -2  -3 2018.40  177.38
   3   2   3 1851.91  182.38
  -3   2  -3 1607.84  168.18
   4  -2   3  734.93   48.80
  -4  -2  -3  707.03   48.60
  -4   2  -3  708.03   48.70
   4   2   3  679.33   48.60
  -5  -2  -3  216.08   15.00
   5  -2   3  209.28   15.10
  -5   2  -3  221.38   15.10
   5   2   3  205.68   15.00
   6  -2   3  368.56   24.70
  -6  -2  -3  334.37   24.40
   6   2   3  352.56   24.60
  -6   2  -3  353.96   24.60
   7  -2   3   61.19    5.10
  -7  -2  -3   69.49    5.00
  -7   2  -3   65.99    5.10
   7   2   3   58.19    5.00
  -8  -2  -3   42.10    3.40
   8  -2   3   35.80    3.50
  -8   2  -3   40.70    3.60
   8   2   3   39.20    3.50
  -9  -2  -3   74.39    5.50
   9  -2   3   65.19    5.60
   9   2   3   65.89    5.50
  -9   2  -3   71.19    5.70
 -10  -2  -3  199.58   14.10
 -10   2  -3  193.58   14.20
 -11  -2  -3    0.20    1.30
 -11   2  -3    1.30    1.50
 -12  -2  -3   22.70    2.50
 -12   2  -3   17.70    2.60
 -13  -2  -3   11.70    2.00
 -13   2  -3   11.40    2.20
 -14  -2  -3   67.19    5.50
 -14   2  -3   65.79    5.80
 -15  -2  -3   11.20    2.10
 -15   2  -3   10.70    2.30
 -16   3   3    3.40    1.00
 -15   3   3    1.50    0.90
 -14   3   3    2.00    1.00
 -13   3   3   40.40    3.50
 -12   3   3    1.40    1.00
 -11   3   3   24.80    2.40
 -10   3   3    1.40    0.90
  -9   3   3    2.50    0.80
  -8   3   3   24.80    2.30
  -7   3   3   13.60    1.60
  -6   3   3  238.18   16.60
  -5   3   3   96.29    6.90
   4   3  -3   76.29    5.30
  -3  -3   3  610.24   46.50
   3   3  -3  748.73   46.50
  -2  -3   3 1178.28  103.39
   2  -3  -3  892.01   95.79
   2  -3  -3 1074.09  131.19
   2   3  -3 1090.79   93.79
   1  -3  -3  303.67   21.00
  -1  -3   3  295.47   21.10
  -1   3   3  285.57   21.00
   1   3  -3  335.27   21.10
   0  -3   3  340.67   25.00
   0  -3  -3  377.56   24.90
   0   3  -3  385.46   25.00
   0   3   3  343.97   24.90
  -1  -3  -3 2570.14  241.58
   1  -3   3 2542.65  217.18
  -1   3  -3 2147.59  201.98
   2  -3   3 1871.41  176.28
  -2   3  -3 1599.94  161.18
  -3  -3  -3  259.27   18.40
   3  -3   3  262.07   18.60
  -3   3  -3  283.07   18.60
   3   3   3  258.27   18.50
   4  -3   3  501.95   34.30
  -4  -3  -3  490.95   34.10
  -4   3  -3  517.65   34.30
   4   3   3  468.15   34.10
   5  -3   3   79.09    5.80
  -5  -3  -3   74.59    5.50
   5   3   3   75.09    5.60
  -5   3  -3   67.49    5.60
  -6  -3  -3  145.39    9.50
   6  -3   3  128.89    9.80
  -6   3  -3  130.49    9.70
   6   3   3  124.39    9.60
   7  -3   3   16.40    2.10
  -7  -3  -3   13.20    1.70
  -7   3  -3   13.20    2.00
   7   3   3   15.50    1.90
  -8  -3  -3   52.89    4.10
   8  -3   3   53.39    4.40
  -8   3  -3   49.30    4.30
   8   3   3   46.70    4.20
   9  -3   3   18.80    2.50
  -9  -3  -3   19.90    2.20
  -9   3  -3   19.80    2.50
   9   3   3   19.40    2.40
 -10  -3  -3    1.70    1.30
 -10   3  -3    0.20    1.30
 -11  -3  -3    8.40    1.70
 -11   3  -3    7.00    1.90
 -12  -3  -3    7.90    1.70
 -12   3  -3    6.70    1.90
 -13  -3  -3   -1.50    1.20
 -13   3  -3   -0.20    1.50
 -14  -3  -3   -0.20    1.30
 -14   3  -3   -1.30    1.30
 -15  -3  -3    6.40    1.80
 -15   3  -3    4.20    1.90
 -15   4   3    9.00    1.50
 -14   4   3   14.60    1.90
 -13   4   3    6.20    1.40
 -12   4   3   71.79    5.60
 -11   4   3   86.39    6.50
 -10   4   3   60.99    4.80
  -9   4   3   10.60    1.50
  -8   4   3    6.00    1.30
  -7   4   3  477.35   33.00
  -6   4   3 1188.68   81.39
   5   4  -3  963.30   59.29
  -5   4   3  768.62   59.49
   4   4  -3   76.39    5.40
  -3  -4   3  592.14   45.20
   3   4  -3  728.83   45.30
   2  -4  -3 3339.97  277.97
   2   4  -3 3859.71  273.77
   1  -4  -3 2302.37  250.57
  -1  -4   3 2808.02  221.68
   0  -4  -3 1325.27  184.68
   0   4  -3 1689.43  147.29
   0   4   3 1640.44  204.88
   1  -4   3   25.10    2.40
  -1  -4  -3   26.50    2.20
  -1   4  -3   25.90    2.30
   1   4   3   29.70    2.20
   2  -4   3 1991.90  196.28
  -2  -4  -3 2275.27  229.18
  -2   4  -3 1619.94  172.48
   3  -4   3  714.13   47.30
  -3  -4  -3  668.53   47.00
   3   4   3  676.23   47.00
  -3   4  -3  679.93   47.20
   4  -4   3 1248.58   89.69
  -4   4  -3 1364.06   89.69
   5  -4   3   30.80    2.70
  -5  -4  -3   23.60    2.30
   5   4   3   27.40    2.50
  -5   4  -3   23.10    2.60
   6  -4   3  109.99    8.40
  -6  -4  -3  116.29    8.10
  -6   4  -3  112.49    8.40
   6   4   3  104.59    8.20
  -7  -4  -3   33.10    2.80
   7  -4   3   34.10    3.10
   7   4   3   26.90    2.70
  -7   4  -3   29.30    3.00
  -8  -4  -3  130.39    9.00
   8  -4   3  114.59    9.20
  -8   4  -3  123.89    9.30
   8   4   3  121.29    9.10
  -9  -4  -3   36.00    3.20
   9  -4   3   35.90    3.60
   9   4   3   34.00    3.30
  -9   4  -3   36.70    3.60
 -10  -4  -3  122.59    8.70
 -10   4  -3  109.29    8.90
 -11  -4  -3    2.40    1.30
 -11   4  -3    1.90    1.50
 -12  -4  -3    8.40    1.70
 -12   4  -3   11.00    2.20
 -13  -4  -3    4.00    1.50
 -13   4  -3    8.30    2.00
 -14  -4  -3    0.90    1.40
 -14   4  -3    0.70    1.60
 -15  -4  -3   10.90    2.10
 -15   4  -3   12.70    2.40
 -15   5   3   17.00    2.20
 -14   5   3   21.90    2.50
 -13   5   3   28.50    2.90
 -12   5   3   87.09    6.70
 -11   5   3   92.29    7.10
 -10   5   3  146.89   10.70
  -9   5   3  228.08   16.20
  -8   5   3  319.37   22.40
   7   5  -3  320.77   22.30
   7   5  -3  323.57   22.30
  -7   5   3  334.07   22.80
   6   5  -3   31.10    2.30
  -6   5   3   26.60    2.70
   6   5  -3   31.60    2.20
   5   5  -3   13.00    1.30
   5   5  -3   14.50    1.20
  -5   5   3   16.70    1.70
   4   5  -3 1105.99   75.59
  -2  -5   3  349.57   24.20
  -1  -5   3   74.79    5.00
  -1   5   3   59.09    4.70
   1   5  -3   64.49    4.90
   0  -5   3  515.75   36.80
   0  -5  -3  521.35   36.60
   0   5  -3  563.04   36.70
   0   5   3  530.25   36.60
  -1  -5  -3 1293.47  189.08
   1  -5   3 1785.62  169.58
  -1   5  -3 1598.24  152.58
   1   5   3 1440.16  211.58
  -2  -5  -3   75.09    5.90
   2  -5   3   85.59    6.10
   2   5   3   85.99    5.90
  -2   5  -3   74.59    6.00
   3  -5   3 2248.88  226.48
  -3   5  -3 2123.09  205.88
   4  -5   3  349.37   26.30
  -4  -5  -3  382.96   26.10
  -4   5  -3  395.06   26.40
   4   5   3  378.06   26.10
   5  -5   3  640.34   44.20
  -5  -5  -3  629.44   43.90
  -5   5  -3  654.13   44.20
   5   5   3  626.44   43.90
   6  -5   3  559.34   38.00
  -6  -5  -3  563.84   37.60
   6   5   3  497.45   37.60
  -6   5  -3  559.54   37.90
  -7  -5  -3    6.90    1.30
   7  -5   3    6.70    1.60
  -7   5  -3    6.70    1.60
   7   5   3    8.30    1.40
  -8  -5  -3   39.40    3.20
   8  -5   3   35.50    3.60
  -8   5  -3   41.40    3.70
   8   5   3   32.30    3.30
   9  -5   3   29.80    3.10
  -9  -5  -3   26.90    2.80
  -9   5  -3   24.10    3.00
   9   5   3   23.30    2.60
 -10  -5  -3    2.10    1.20
 -10   5  -3    3.90    1.60
 -11  -5  -3   78.79    6.50
 -11   5  -3   92.29    7.00
 -12  -5  -3   41.80    3.80
 -12   5  -3   41.00    4.10
 -13  -5  -3    8.10    1.70
 -13   5  -3    8.10    2.20
 -14  -5  -3   -1.20    1.30
 -14   5  -3   -0.40    1.70
 -15   6   3    2.10    1.30
 -14   6   3    4.50    1.40
 -13   6   3   -0.80    1.10
 -12   6   3    1.40    1.20
 -11   6   3  177.98   13.00
 -10   6   3   68.79    5.60
  -9   6   3  244.18   17.40
  -8   6   3  105.59    7.40
   8   6  -3   95.59    6.80
   8   6  -3   93.59    6.80
  -7   6   3   82.79    6.30
   7   6  -3   80.59    5.80
   7   6  -3   82.89    5.80
  -6   6   3  144.19   10.50
   6   6  -3  140.09   10.10
   6   6  -3  148.39   10.00
   5   6  -3  451.95   29.60
   5   6  -3  441.66   29.50
  -5   6   3  395.56   29.90
  -2  -6   3   76.89    6.30
   2   6  -3   95.79    6.30
  -1  -6   3  294.67   19.70
   1   6  -3  296.77   19.70
  -1   6   3  255.77   19.50
   0  -6   3  227.88   16.50
   0   6  -3  247.88   16.50
   0   6   3  226.68   16.30
  -1  -6  -3   11.60    1.40
   1  -6   3    9.70    1.50
   1   6   3   11.50    1.20
  -1   6  -3   10.70    1.50
  -2  -6  -3  216.58   15.60
   2  -6   3  230.78   15.80
   2   6   3  219.98   15.50
  -2   6  -3  221.58   15.70
   3  -6   3 1453.05  102.29
  -3   6  -3 1529.05  102.29
  -4  -6  -3  279.97   21.40
   4  -6   3  309.87   21.70
   4   6   3  323.97   21.40
  -4   6  -3  316.07   21.70
  -5  -6  -3   64.89    5.40
   5  -6   3   74.39    5.70
   5   6   3   69.79    5.40
  -5   6  -3   77.39    5.80
  -6  -6  -3   18.00    2.10
   6  -6   3   20.20    2.60
  -6   6  -3   20.60    2.60
   6   6   3   18.50    2.10
  -7  -6  -3  290.87   19.20
   7  -6   3  264.27   19.60
   7   6   3  250.87   19.20
  -7   6  -3  289.07   19.60
  -8  -6  -3  162.08   11.40
   8  -6   3  161.78   11.80
   8   6   3  142.89   11.50
  -8   6  -3  168.18   11.80
  -9  -6  -3   44.40    3.70
   9  -6   3   41.80    3.90
  -9   6  -3   32.90    3.90
   9   6   3   36.90    3.60
 -10  -6  -3   48.40    4.20
 -10   6  -3   53.99    4.80
 -11  -6  -3    9.70    1.90
 -11   6  -3   12.90    2.30
 -12  -6  -3   30.50    3.30
 -12   6  -3   38.80    3.90
 -13  -6  -3   15.40    2.20
 -13   6  -3   17.00    2.90
 -14  -6  -3    5.90    1.70
 -14   6  -3    7.90    2.20
 -15   7   3   17.70    2.50
 -14   7   3    2.10    1.40
 -13   7   3    7.90    1.80
 -12   7   3   -0.60    1.30
 -11   7   3   21.80    2.90
 -10   7   3   10.70    2.10
   9   7  -3   10.40    1.20
   9   7  -3    9.40    1.00
  -9   7   3    7.50    1.80
  -8   7   3   25.20    2.90
   8   7  -3   27.60    2.20
   8   7  -3   29.40    2.30
  -7   7   3  331.87   22.10
   7   7  -3  303.97   21.60
   7   7  -3  306.37   21.50
   6   7  -3   29.00    2.40
  -6   7   3   27.20    2.70
   6   7  -3   29.20    2.30
   5   7  -3   91.39    6.30
  -5   7   3   79.39    6.50
  -4   7   3    1.30    0.90
   4   7  -3    0.80    0.70
  -3  -7   3  395.96   57.99
   3  -7  -3  371.46   68.29
  -3   7   3  360.66   70.49
   3   7  -3  389.16   56.59
  -2  -7   3  558.34   42.40
   2   7  -3  672.63   42.40
  -1  -7   3   46.40    3.70
  -1   7   3   38.70    3.40
   1   7  -3   51.39    3.70
   0  -7   3  172.58   12.00
   0   7  -3  173.98   12.00
   0   7   3  156.88   11.80
   1  -7   3  387.06   27.00
  -1   7  -3  398.26   26.90
   1   7   3  372.16   26.70
   2  -7   3  124.49    8.50
  -2  -7  -3  112.29    8.10
   2   7   3   98.19    8.00
  -2   7  -3  118.29    8.30
   3  -7   3  505.85   35.00
  -3  -7  -3  492.65   34.70
   3   7   3  511.55   34.60
  -3   7  -3  496.75   34.90
   4  -7   3   13.20    2.10
  -4  -7  -3   15.20    1.90
  -4   7  -3   13.90    2.10
   4   7   3   17.20    1.90
  -5  -7  -3  348.07   25.20
   5  -7   3  353.66   25.60
   5   7   3  355.56   25.20
  -5   7  -3  394.66   25.60
  -6  -7  -3   43.00    3.90
   6  -7   3   51.69    4.40
  -6   7  -3   52.99    4.40
   6   7   3   48.60    4.10
  -7  -7  -3    4.80    1.20
   7  -7   3    3.40    1.40
  -7   7  -3    4.70    1.60
   7   7   3    1.80    1.20
  -8  -7  -3   71.69    5.70
   8  -7   3   67.39    6.00
   8   7   3   70.39    5.70
  -8   7  -3   80.29    6.20
  -9  -7  -3   19.40    2.50
  -9   7  -3   19.70    2.90
 -10  -7  -3  113.49    9.10
 -10   7  -3  133.89    9.70
 -11  -7  -3   10.20    1.80
 -11   7  -3   11.60    2.40
 -12  -7  -3   36.90    3.70
 -12   7  -3   45.90    4.50
 -13  -7  -3   17.70    2.40
 -13   7  -3   23.80    3.30
 -14  -7  -3   -0.20    1.40
 -14   7  -3    1.90    1.80
 -15   8   3   14.10    2.40
 -14   8   3    1.60    1.50
 -13   8   3    5.60    1.70
 -12   8   3    1.40    1.40
 -11   8   3  207.28   15.20
 -10   8   3  415.86   27.80
  10   8  -3  392.06   27.00
  10   8  -3  376.26   27.00
   9   8  -3   20.90    1.90
   9   8  -3   25.60    2.10
  -9   8   3   20.50    2.90
   8   8  -3    9.20    1.10
   8   8  -3    8.20    1.20
  -8   8   3   11.80    1.90
  -7   8   3   73.49    6.30
   7   8  -3   82.09    6.00
   7   8  -3   84.19    5.80
   6   8  -3  326.77   22.40
   6   8  -3  320.57   22.20
  -6   8   3  317.27   22.70
   5   8  -3  751.52   47.90
  -5   8   3  638.34   48.10
   4   8  -3  232.58   15.10
  -4   8   3  193.38   15.30
   3   8  -3    2.80    0.70
  -1  -8   3  313.47   22.50
  -1   8   3  291.47   22.20
   1   8  -3  360.26   22.50
   0  -8   3  422.76   29.20
   0   8   3  407.06   28.90
   0   8  -3  425.06   29.10
   1  -8   3  457.85   31.40
   1   8   3  435.46   31.00
  -1   8  -3  453.35   31.20
   2  -8   3  313.37   21.30
  -2   8  -3  299.77   21.20
   2   8   3  289.37   20.90
   3  -8   3  504.45   35.90
  -3  -8  -3  526.05   35.60
  -3   8  -3  513.65   35.80
   3   8   3  513.25   35.50
   4  -8   3 1893.01  128.99
  -4   8  -3 1863.61  128.79
   5  -8   3  225.98   16.60
  -5  -8  -3  208.58   16.20
  -5   8  -3  234.38   16.50
   5   8   3  246.78   16.20
  -6  -8  -3   51.99    4.30
   6  -8   3   54.39    4.70
   6   8   3   51.59    4.30
  -6   8  -3   55.69    4.80
   7  -8   3  198.78   14.30
  -7  -8  -3  177.78   13.70
   7   8   3  183.48   13.80
  -7   8  -3  216.38   14.30
  -8  -8  -3  148.89   11.00
   8  -8   3  147.09   11.50
   8   8   3  140.79   11.00
  -8   8  -3  173.88   11.60
  -9  -8  -3  386.86   29.50
  -9   8  -3  464.95   30.10
 -10  -8  -3  150.28   12.00
 -10   8  -3  184.98   12.70
 -11  -8  -3    2.50    1.40
 -11   8  -3    2.30    2.10
 -12  -8  -3   28.10    3.10
 -12   8  -3   28.90    3.80
 -13  -8  -3    8.20    1.80
 -13   8  -3   15.40    2.60
 -14  -8  -3   12.20    2.10
 -14   8  -3    9.50    2.70
 -15   9   3    5.30    2.00
 -14   9   3    9.20    2.20
 -13   9   3   18.00    2.70
 -12   9   3   33.80    3.70
  11   9  -3  186.38   12.80
 -11   9   3  196.48   13.80
  11   9  -3  176.58   12.80
 -10   9   3  278.27   18.60
  10   9  -3  253.07   17.70
  10   9  -3  239.58   17.60
  -9   9   3  183.28   12.90
   9   9  -3  166.48   12.10
   9   9  -3  173.18   12.30
   8   9  -3  191.88   13.50
   8   9  -3  191.78   13.30
  -8   9   3  188.78   14.00
  -7   9   3   49.60    4.60
   7   9  -3   54.79    4.20
   7   9  -3   54.69    4.00
   6   9  -3    7.20    1.00
   6   9  -3    7.50    1.30
  -6   9   3    5.80    1.50
   5   9  -3  163.88   11.00
  -5   9   3  141.19   11.30
   4   9  -3  275.07   19.40
  -4   9   3  280.27   19.80
   3   9  -3 1298.47   88.99
  -1  -9   3   50.39    4.20
   1   9  -3   51.69    4.10
   0  -9   3  276.87   19.70
   0   9  -3  294.27   19.60
   0   9   3  265.17   19.40
   1  -9   3 1099.89   79.49
  -1   9  -3 1210.28   79.39
   2  -9   3  878.01   62.09
  -2   9  -3  896.11   61.89
   2   9   3  919.11   61.69
   3  -9   3   36.00    3.60
   3   9   3   32.40    3.00
  -3   9  -3   32.70    3.20
   4  -9   3   74.09    6.40
   4   9   3   82.69    5.80
  -4   9  -3   71.69    6.10
  -5  -9  -3  132.09    9.50
   5  -9   3  121.69    9.90
   5   9   3  135.69    9.50
  -5   9  -3  126.49    9.80
   6  -9   3  506.45   34.80
  -6  -9  -3  455.75   34.30
   6   9   3  497.25   34.30
  -6   9  -3  520.55   34.70
   7  -9   3  178.08   13.10
  -7  -9  -3  166.38   12.60
  -7   9  -3  188.68   13.10
   7   9   3  168.88   12.60
  -8  -9  -3    4.70    1.50
   8  -9   3    3.50    1.80
  -8   9  -3    7.70    2.20
   8   9   3    7.00    1.70
  -9  -9  -3   11.00    2.00
  -9   9  -3   13.80    2.70
 -10  -9  -3    4.20    1.50
 -10   9  -3    7.40    2.30
 -11  -9  -3   84.99    6.70
 -12  -9  -3    9.20    1.80
 -12   9  -3    9.90    2.40
 -13  -9  -3    1.60    1.40
 -13   9  -3    1.60    2.00
 -14  -9  -3    1.90    1.50
 -14   9  -3    1.10    1.90
 -14  10   3    3.00    1.90
 -13  10   3    1.00    1.60
 -12  10   3    9.30    2.20
  11  10  -3   16.70    1.80
 -11  10   3   18.40    2.90
  10  10  -3   33.40    3.10
  10  10  -3   34.40    2.90
 -10  10   3   36.60    3.90
   9  10  -3    3.00    1.20
   9  10  -3    3.50    1.00
  -9  10   3    4.90    1.90
   8  10  -3   41.30    3.40
   8  10  -3   43.60    3.70
  -8  10   3   48.40    4.20
  -7  10   3   -1.50    1.00
   7  10  -3    3.20    0.80
   7  10  -3   -0.60    0.80
   6  10  -3   43.00    3.60
   6  10  -3   41.10    3.30
  -6  10   3   39.80    3.80
  -5  10   3   40.10    3.70
   5  10  -3   34.20    3.20
  -4  10   3   48.60    4.40
  -3  10   3    2.90    1.20
   3  10  -3    3.80    1.10
   2  10  -3   34.90    3.10
  -1 -10   3    6.80    1.50
   1  10  -3    9.50    1.50
   0 -10   3   34.50    3.40
   0  10   3   41.10    3.30
   0  10  -3   41.70    3.40
   1 -10   3   32.60    3.20
  -1  10  -3   32.40    3.00
   1  10   3   34.00    2.80
   2 -10   3   22.60    2.70
  -2  10  -3   18.40    2.20
   2  10   3   16.20    2.10
   3 -10   3  159.68   11.70
  -3  10  -3  150.68   11.30
   3  10   3  153.78   11.10
   4 -10   3   42.90    4.20
   4  10   3   44.80    3.60
  -4  10  -3   38.90    3.80
   5 -10   3   37.90    3.90
   5  10   3   41.10    3.40
  -5  10  -3   34.50    3.50
   6 -10   3    0.90    1.10
   6  10   3    1.20    1.10
  -6  10  -3    1.00    1.20
  -7 -10  -3    4.50    1.50
  -7  10  -3    7.60    2.10
   7  10   3    6.10    1.50
  -8 -10  -3   12.70    2.10
   8 -10   3    9.40    2.40
  -8  10  -3   16.10    2.80
  -9 -10  -3    8.50    1.90
  -9  10  -3   10.50    2.60
 -10 -10  -3    7.80    1.80
 -10  10  -3   11.40    2.50
 -11 -10  -3    1.20    1.40
 -11  10  -3    0.80    2.00
 -12  10  -3    1.30    1.80
 -13  10  -3    0.40    1.90
 -14  11   3    5.40    2.20
 -13  11   3   -0.30    1.70
  12  11  -3   10.90    1.30
 -12  11   3    9.30    2.30
 -11  11   3   57.19    5.60
  11  11  -3   60.59    4.70
 -10  11   3   71.59    6.20
  10  11  -3   65.59    5.40
   9  11  -3   48.40    4.00
  -9  11   3   49.10    4.80
   9  11  -3   55.49    4.40
   8  11  -3   76.69    6.20
   8  11  -3   86.89    6.50
  -8  11   3   95.19    7.20
   7  11  -3   19.20    2.00
   7  11  -3   21.30    2.30
  -7  11   3   20.90    2.80
   6  11  -3    4.00    1.20
   6  11  -3    1.60    0.90
  -6  11   3    5.10    1.70
  -5  11   3  104.69    8.90
   5  11  -3  129.59    8.80
   4  11  -3  541.25   36.70
  -4  11   3  513.25   37.00
   3  11  -3  372.96   25.00
  -3  11   3  336.37   25.20
   2  11  -3  271.37   19.20
  -1 -11   3    6.30    1.50
   1  11  -3    9.70    1.60
   0 -11   3   90.69    8.00
   0  11  -3  114.29    8.00
   0  11   3  108.99    7.80
   1 -11   3  237.38   17.40
  -1  11  -3  252.17   17.30
   1  11   3  234.38   17.00
   2 -11   3  727.53   48.90
   2  11   3  672.93   48.30
  -2  11  -3  706.43   48.60
   3 -11   3   32.10    3.50
   3  11   3   33.00    3.00
  -3  11  -3   30.60    3.10
   4 -11   3   63.59    6.00
  -4  11  -3   68.99    5.70
   4  11   3   75.09    5.50
   5 -11   3   11.50    2.10
  -5  11  -3   14.50    2.10
   5  11   3   10.90    1.70
   6 -11   3   40.30    4.20
   6  11   3   39.90    3.60
  -6  11  -3   40.40    3.90
   7 -11   3  265.17   19.80
  -7  11  -3  284.97   19.70
   7  11   3  262.17   19.20
  -8  11  -3   20.80    3.30
  -9  11  -3   -0.40    1.90
 -10  11  -3   25.20    3.60
 -11  11  -3   32.50    4.20
 -12  11  -3    6.40    2.70
 -13  11  -3   -1.20    2.00
 -14  12   3    3.30    2.20
 -13  12   3    5.00    2.30
  12  12  -3   25.50    2.50
 -12  12   3   27.50    3.80
 -11  12   3   33.80    4.00
  11  12  -3   34.30    3.20
 -10  12   3   15.10    2.90
  10  12  -3   16.40    2.20
   9  12  -3    5.30    1.50
  -9  12   3    2.70    1.70
   8  12  -3   19.80    2.10
  -8  12   3   23.80    3.20
   8  12  -3   24.30    2.70
   7  12  -3  120.09    8.90
   7  12  -3  114.09    8.50
  -7  12   3  118.59    9.30
   6  12  -3  206.18   15.10
   6  12  -3  230.98   15.40
  -6  12   3  205.08   15.70
  -5  12   3  103.89    8.30
  -4  12   3    0.00    1.30
   4  12  -3    1.80    1.20
  -3  12   3   10.70    2.20
   3  12  -3    8.50    1.70
   2  12  -3   38.50    3.60
   1  12  -3  327.27   23.10
   0 -12   3  586.64   43.30
   0  12   3  583.34   42.80
   0  12  -3  694.43   43.20
   1 -12   3  214.78   15.50
   1  12   3  203.98   15.00
  -1  12  -3  216.28   15.30
   2 -12   3   95.49    8.30
   2  12   3  106.19    7.80
  -2  12  -3  113.69    8.20
   3 -12   3   18.80    2.60
   3  12   3   18.40    2.00
  -3  12  -3   12.70    2.30
   4 -12   3  258.57   19.50
  -4  12  -3  256.87   19.20
   4  12   3  284.97   18.90
   5 -12   3  101.39    8.60
   5  12   3  107.69    7.90
  -5  12  -3  106.79    8.40
   6 -12   3  111.99    9.30
  -6  12  -3  114.89    9.10
   6  12   3  116.19    8.60
   7 -12   3   30.90    4.00
  -7  12  -3   36.40    4.10
  -8  12  -3  110.89    9.10
  -9  12  -3  156.48   12.20
 -10  12  -3   56.39    5.60
 -11  12  -3    5.40    2.30
 -12  12  -3   26.20    4.20
 -13  12  -3   33.10    4.70
 -13  13   3   -0.40    2.10
  12  13  -3    6.00    1.40
 -12  13   3    6.90    2.60
 -11  13   3    0.20    1.70
  11  13  -3    2.20    1.30
 -10  13   3    1.00    1.70
  10  13  -3   -0.40    1.20
  -9  13   3   11.00    2.50
   9  13  -3   12.30    2.10
   8  13  -3    1.20    1.30
  -8  13   3    1.20    1.70
   7  13  -3   25.50    2.90
   7  13  -3   22.10    2.40
  -7  13   3   25.40    3.40
   6  13  -3    8.90    1.90
  -6  13   3    9.20    2.20
   6  13  -3    7.00    1.40
  -5  13   3    3.30    1.80
   4  13  -3  123.39    9.20
  -4  13   3  115.99    9.50
  -3  13   3    5.70    1.80
   3  13  -3    5.30    1.50
   2  13  -3   20.30    2.60
  -2  13   3   19.50    3.10
   1  13  -3  150.08   11.20
   0 -13   3   42.00    4.60
   0  13  -3   56.99    4.60
   0  13   3   55.69    4.20
   1 -13   3   18.20    2.80
  -1  13  -3   21.50    2.70
   1  13   3   19.90    2.30
   2 -13   3   18.10    2.80
  -2  13  -3   20.20    2.30
   2  13   3   17.50    2.20
   3 -13   3   98.49    8.00
  -3  13  -3   85.89    7.60
   3  13   3  104.09    7.30
   4  13   3   96.19    7.30
  -4  13  -3   97.29    7.70
   5 -13   3    7.10    2.00
  -5  13  -3    4.80    1.90
   5  13   3    7.10    1.60
   6 -13   3   30.20    3.50
  -6  13  -3   29.20    3.70
   6  13   3   29.00    3.10
  -7  13  -3   34.50    4.20
  -8  13  -3   71.79    6.60
  -9  13  -3    2.60    2.00
 -10  13  -3    3.90    2.10
 -11  13  -3   34.00    4.50
 -12  13  -3   14.10    3.40
 -13  13  -3   11.30    3.20
 -13  14   3    4.80    2.40
  12  14  -3   13.10    2.10
 -12  14   3   16.50    3.10
  11  14  -3   18.40    2.40
 -11  14   3   15.70    3.10
  10  14  -3   11.40    2.10
 -10  14   3   16.00    2.90
   9  14  -3   72.29    6.00
  -9  14   3   68.59    6.50
  -8  14   3   24.00    3.60
   8  14  -3   25.50    3.10
   7  14  -3   75.19    6.50
  -7  14   3   81.09    7.00
  -6  14   3  119.89   10.10
   6  14  -3  137.59    9.90
  -5  14   3   85.69    7.30
   5  14  -3   83.89    6.80
   4  14  -3   10.40    2.00
  -4  14   3    8.80    2.30
  -3  14   3   73.79    6.40
   3  14  -3   70.49    5.90
  -2  14   3   12.70    2.70
   2  14  -3   19.60    2.60
   1  14  -3  204.98   15.00
   0  14  -3   53.29    4.90
   0  14   3   55.59    4.60
   1 -14   3    7.90    2.10
  -1  14  -3   14.60    2.30
   1  14   3   12.50    1.90
   2 -14   3  109.59    9.50
  -2  14  -3  136.99    9.40
   2  14   3  114.59    8.90
   3 -14   3   43.60    4.80
   3  14   3   50.29    4.30
  -3  14  -3   58.69    4.80
   4 -14   3    4.70    1.80
  -4  14  -3    2.40    1.60
   4  14   3    4.80    1.30
   5 -14   3   94.79    8.70
  -5  14  -3  111.19    8.50
   5  14   3  109.49    8.10
   6 -14   3   -1.00    1.70
  -6  14  -3    0.40    1.80
  -7  14  -3  155.28   12.10
  -8  14  -3  135.69   10.90
  -9  14  -3    0.30    1.70
 -10  14  -3   -0.20    1.80
 -11  14  -3    2.40    2.50
 -12  14  -3    2.10    2.30
 -13  15   3    5.50    2.80
 -12  15   3   23.40    4.00
  12  15  -3   23.60    3.00
  11  15  -3   -1.50    1.30
 -11  15   3    1.60    2.20
  10  15  -3    0.60    1.40
 -10  15   3    1.70    2.10
  -9  15   3   49.20    5.40
   9  15  -3   58.19    5.00
  -8  15   3   37.60    4.80
   8  15  -3   50.09    4.50
  -7  15   3  164.48   13.10
   7  15  -3  173.28   12.70
  -6  15   3   15.70    3.20
   5  15  -3   95.29    7.80
  -5  15   3   94.39    8.10
  -4  15   3  181.38   14.70
   4  15  -3  203.88   14.30
  -3  15   3   72.39    6.70
   3  15  -3   73.29    6.20
   2  15  -3    9.60    2.00
  -2  15   3    3.70    2.10
  -1  15   3   10.80    2.70
   1  15  -3   13.40    2.30
   0  15  -3   72.29    6.00
   0  15   3   65.99    5.50
   1  15   3  139.89   10.60
  -1  15  -3  152.18   11.00
   2 -15   3    6.10    1.90
  -2  15  -3    5.20    1.80
   2  15   3    6.40    1.50
   3 -15   3   13.30    2.60
   3  15   3   16.30    2.20
  -3  15  -3   16.70    2.50
   4 -15   3    6.20    2.10
  -4  15  -3   10.30    2.20
   4  15   3    7.40    1.50
   5 -15   3    9.30    2.40
  -5  15  -3    9.30    2.40
   6 -15   3   84.59    7.80
  -6  15  -3   97.89    7.90
  -7  15  -3   43.90    4.90
  -8  15  -3   22.00    3.50
  -9  15  -3   10.40    2.60
 -10  15  -3    6.40    2.30
 -11  15  -3   30.20    4.40
 -12  15  -3   19.90    3.90
 -12  16   3    4.30    2.50
  12  16  -3   -0.70    1.60
  11  16  -3    4.00    1.90
 -11  16   3    1.70    2.10
 -10  16   3    7.60    2.50
  10  16  -3    7.30    2.20
  -9  16   3   -0.20    1.90
   9  16  -3   -1.40    1.70
   8  16  -3    2.90    1.90
  -8  16   3   -0.80    1.90
   7  16  -3    2.60    1.80
  -7  16   3   -0.40    1.90
   6  16  -3  107.99    8.50
   5  16  -3    8.20    2.20
  -5  16   3    8.40    2.60
  -4  16   3    4.20    2.30
   4  16  -3    3.10    1.70
  -3  16   3   30.40    4.20
   3  16  -3   25.50    3.30
  -2  16   3   47.30    5.10
   2  16  -3   43.40    4.40
  -1  16   3   51.89    5.60
   1  16  -3   51.19    5.00
   0  16   3   17.30    2.40
   0  16  -3   22.00    3.10
   1  16   3   32.60    3.10
  -1  16  -3   31.90    3.50
  -2  16  -3    3.80    1.80
   2  16   3    2.40    1.30
   3 -16   3   36.30    4.20
  -3  16  -3   43.90    4.20
   3  16   3   44.50    3.80
   4 -16   3    4.80    2.10
  -4  16  -3    2.10    1.80
   5 -16   3   59.59    6.50
  -5  16  -3   80.79    6.50
  -6  16  -3   48.40    4.90
  -7  16  -3   53.19    5.50
  -8  16  -3    2.70    2.10
  -9  16  -3    0.50    1.80
 -10  16  -3   17.70    3.40
 -11  16  -3   -0.30    2.20
  12  17  -3   10.90    2.60
 -12  17   3   22.20    4.10
  11  17  -3   -4.20    1.70
 -11  17   3   -1.90    2.00
 -10  17   3    3.70    2.30
  10  17  -3    5.50    2.20
   9  17  -3    6.30    2.20
  -9  17   3    0.90    2.10
   8  17  -3    8.70    2.20
  -8  17   3   10.40    2.90
   7  17  -3   27.40    3.30
  -7  17   3   20.00    3.70
   6  17  -3   38.40    4.30
  -6  17   3   36.80    5.00
  -5  17   3   51.79    5.20
   5  17  -3   49.20    5.00
   4  17  -3   23.10    3.30
  -4  17   3   20.40    3.40
   3  17  -3    9.30    2.30
  -3  17   3    9.30    2.50
   2  17  -3    9.50    2.30
  -2  17   3    9.10    2.50
   1  17  -3    9.50    2.40
  -1  17   3   10.30    3.10
   0  17   3   48.80    5.50
   0  17  -3   60.39    5.40
   0  17   3   53.89    4.70
  -1  17  -3   11.60    2.20
   1  17   3    7.30    1.90
   2  17   3   71.99    6.10
  -2  17  -3   78.69    6.70
  -3  17  -3   -1.10    1.20
  -4  17  -3    3.20    2.00
   5 -17   3   27.90    4.00
  -5  17  -3   27.10    3.50
  -6  17  -3   99.49    8.50
  -7  17  -3   11.70    2.80
  -8  17  -3    0.80    1.90
  -9  17  -3   12.20    2.90
 -10  17  -3    7.40    2.60
 -11  17  -3    5.80    2.80
  11  18  -3   27.10    3.80
 -11  18   3   29.10    4.50
 -10  18   3   30.90    4.80
  10  18  -3   36.00    4.40
  -9  18   3    5.80    2.60
   9  18  -3    1.00    2.00
   8  18  -3    0.70    2.10
  -8  18   3    1.50    1.60
  -7  18   3   14.00    3.10
  -6  18   3  318.97   23.70
   6  18  -3  319.27   23.30
   5  18  -3    7.90    2.30
  -5  18   3    8.50    2.90
   4  18  -3   10.30    2.40
  -4  18   3    8.50    2.80
   3  18  -3   16.10    2.90
  -3  18   3   14.50    3.40
   2  18  -3  162.98   12.70
  -2  18   3  169.78   13.30
   1  18  -3  193.88   15.10
  -1  18   3  212.98   16.10
   0  18  -3    8.10    2.20
   0  18   3    6.50    2.00
   0  18   3   10.80    2.80
  -1  18  -3  101.49    8.40
   1  18   3   94.69    9.00
   1  18   3   99.19    7.90
  -2  18  -3   -1.50    1.80
  -3  18  -3   21.10    3.20
  -4  18  -3   22.40    3.50
  -5  18  -3    4.80    2.10
  -6  18  -3    0.40    2.00
  -7  18  -3    2.10    2.10
  -8  18  -3   -2.80    1.00
  -9  18  -3    0.50    2.10
 -10  18  -3   10.90    3.10
 -10  19   3    2.40    2.60
  10  19  -3    3.30    2.30
  -9  19   3   50.19    5.80
   9  19  -3   48.40    5.30
   8  19  -3   16.40    3.20
  -8  19   3   20.60    3.80
  -7  19   3   14.20    3.30
   7  19  -3    5.20    1.60
   6  19  -3   12.90    2.90
  -6  19   3   15.80    3.30
  -5  19   3   25.80    4.00
   5  19  -3   21.50    3.40
  -4  19   3    6.20    2.80
   4  19  -3    6.80    2.30
   3  19  -3   65.49    6.50
  -3  19   3   77.09    7.30
  -2  19   3    8.80    2.70
   2  19  -3    5.80    2.40
   1  19  -3   12.10    2.90
  -1  19   3   15.30    2.30
  -1  19   3    9.90    3.40
   0  19   3   88.59    8.10
   0  19   3   84.59    7.10
   0  19  -3   84.49    7.60
   1  19   3   18.40    4.00
  -1  19  -3   19.70    3.30
   2  19   3    4.40    2.60
  -2  19  -3    5.50    2.30
  -3  19  -3   20.10    3.20
  -4  19  -3    7.00    2.50
  -5  19  -3    4.20    2.00
  -6  19  -3    3.40    2.30
  -7  19  -3    4.70    2.20
  -8  19  -3    3.80    2.30
  -9  19  -3    1.00    2.30
  10  20  -3    1.50    2.60
 -10  20   3   -0.80    2.70
   9  20  -3    0.90    2.20
  -9  20   3    4.10    2.60
   8  20  -3    5.70    2.30
  -8  20   3    0.40    2.30
   7  20  -3    8.80    2.30
  -7  20   3    2.30    2.50
  -6  20   3    0.60    2.40
   6  20  -3    3.40    2.30
   5  20  -3    4.20    2.10
  -5  20   3    9.50    3.10
  -4  20   3   -0.60    1.70
   4  20  -3   -0.70    1.70
   3  20  -3   13.80    3.00
  -3  20   3    9.90    3.40
   2  20  -3   11.70    2.80
  -2  20   3   12.80    3.40
  -1  20   3   19.80    4.10
   1  20  -3   16.50    3.30
  -1  20   3   18.50    2.90
   0  20  -3   14.70    3.10
   0  20   3   15.40    3.60
  -1  20  -3    3.50    2.20
   1  20   3    3.40    2.20
   2  20   3   25.40    4.30
  -2  20  -3   27.80    4.00
   3  20   3    4.10    2.40
  -3  20  -3    7.10    2.20
   4  20   3   22.70    4.10
  -4  20  -3   18.00    3.50
  -5  20  -3   10.70    2.50
  -6  20  -3    3.70    2.30
  -7  20  -3    0.60    1.50
  -8  20  -3    2.10    2.30
  -9  20  -3    2.00    2.50
  -9  21   3   24.90    4.30
   9  21  -3   22.00    4.00
   8  21  -3   17.30    3.30
  -8  21   3    9.10    3.20
   7  21  -3   -3.60    1.50
  -7  21   3   -1.20    1.50
  -6  21   3   24.10    4.00
   6  21  -3   21.10    3.60
  -5  21   3    4.60    2.90
   5  21  -3    4.30    2.30
   4  21  -3   12.20    3.00
  -4  21   3   16.80    3.80
  -3  21   3   31.30    5.00
   3  21  -3   41.40    4.80
  -2  21   3    7.30    3.10
   2  21  -3    5.20    2.30
   1  21  -3    2.10    1.60
  -1  21   3    4.80    2.80
   0  21  -3    1.70    1.90
   0  21   3    4.90    2.60
   1  21   3   13.00    3.20
  -1  21  -3    7.10    2.20
   2  21   3   13.20    3.20
  -2  21  -3   11.00    2.50
   3  21   3   20.30    4.40
  -3  21  -3   26.40    4.00
   4  21   3   -3.50    2.30
  -4  21  -3    0.00    2.20
  -5  21  -3   24.60    3.90
   5  21   3   28.80    4.70
  -6  21  -3   16.00    3.30
   6  21   3   10.10    3.40
  -7  21  -3    6.50    2.20
   7  21   3    4.40    2.60
  -8  21  -3   15.40    3.50
   8  21   3   12.80    3.40
  -8  22   3    1.30    2.50
   8  22  -3   -3.30    1.70
   7  22  -3    3.60    2.70
  -7  22   3    3.10    2.60
  -6  22   3    0.60    2.60
   6  22  -3    4.60    2.50
   5  22  -3   24.00    3.90
  -5  22   3   21.50    4.40
  -4  22   3    8.80    3.60
   4  22  -3   12.10    3.10
   3  22  -3   -0.90    2.00
  -3  22   3    0.70    2.50
  -2  22   3    3.20    2.80
   2  22  -3    5.10    2.40
   1  22  -3   14.90    3.10
  -1  22   3   20.40    4.20
   0  22   3    6.60    2.70
   0  22  -3    8.30    2.60
  -1  22  -3   -1.10    1.80
   1  22   3    0.10    1.80
  -2  22  -3    3.60    2.30
   2  22   3    0.30    2.70
   3  22   3   25.90    4.60
  -3  22  -3   16.90    3.60
   4  22   3   49.30    6.10
  -4  22  -3   40.20    5.20
  -5  22  -3   13.70    2.90
   5  22   3   11.80    3.70
   6  22   3   -6.00    2.30
  -6  22  -3   -1.00    2.00
  -7  22  -3    6.30    2.30
   7  22   3    6.80    3.00
   6  23  -3   -2.20    2.20
  -6  23   3    8.10    3.10
   5  23  -3    5.80    2.70
  -5  23   3    3.70    2.90
   4  23  -3   13.30    3.30
  -4  23   3   17.00    3.60
  -3  23   3    5.80    3.20
   3  23  -3    8.40    3.00
   2  23  -3   -2.80    1.90
  -2  23   3   -3.10    2.30
  -1  23   3   10.40    3.00
   1  23  -3    7.30    2.70
   0  23  -3   29.40    4.40
   0  23   3   27.70    4.90
  -1  23  -3    7.90    2.80
   1  23   3    8.00    3.10
  -2  23  -3    6.90    2.80
   2  23   3    4.10    3.20
  -3  23  -3    3.50    2.70
   3  23   3   -1.30    2.80
   4  23   3    5.10    3.10
  -4  23  -3    2.00    1.80
   5  23   3   -2.20    2.40
  -5  23  -3    0.80    2.00
  -6  23  -3    0.30    2.30
   6  23   3    6.50    3.20
  -5  24   3    8.40    3.30
   5  24  -3    4.20    2.80
   4  24  -3   12.50    3.30
  -4  24   3    3.10    3.20
   3  24  -3   -0.60    2.20
  -3  24   3    5.30    3.20
   2  24  -3   52.99    5.90
  -2  24   3   40.50    6.30
  -1  24   3    4.00    2.40
   1  24  -3    6.30    2.80
   0  24   3   34.70    5.90
   0  24  -3   31.20    4.80
   1  24   3    7.20    3.20
  -1  24  -3   10.70    2.90
  -2  24  -3    4.00    2.10
   2  24   3    6.80    3.40
   3  24   3   30.30    5.40
  -3  24  -3   33.60    4.70
  -4  24  -3   15.00    3.70
   4  24   3   15.70    4.10
   2  25  -3    8.50    3.20
  -2  25   3    3.80    3.60
   1  25  -3   -1.10    2.30
  -1  25   3    1.60    3.00
   0  25  -3    3.20    2.70
   0  25   3   -0.10    2.80
  -1  25  -3   33.30    5.10
   1  25   3   39.40    6.30
 -11   0   4   29.00    2.10
 -10   0   4   65.19    4.50
  -9   0   4  107.09    7.40
  -8   0   4  176.48   12.10
  -8   0   4  176.18   12.10
  -7   0   4  598.94   40.90
  -7   0   4  598.94   40.90
  -6   0   4  374.46   25.30
  -6   0   4  366.16   25.30
  -5   0   4  379.46   25.90
   4   0  -4 4701.53  336.67
   3   0  -4  569.64   38.10
  -3   0   4  543.45   38.10
   1   0  -4 1844.22  158.18
   0   0   4 7316.57  520.35
   0   0  -4 6743.13  518.25
  -1   0  -4 6988.60  529.75
   1   0   4 7173.88  528.55
  -2   0  -4 1531.15  150.78
   2   0   4 1448.96  146.19
   3   0   4  330.47   22.70
  -3   0  -4  321.37   22.60
  -4   0  -4  133.19    9.00
   4   0   4  113.69    9.00
   5   0   4  310.97   22.00
  -5   0  -4  314.67   21.90
   6   0   4    8.80    1.60
  -6   0  -4   10.30    1.60
   7   0   4  110.69    8.50
  -7   0  -4  114.59    8.40
   8   0   4   67.99    5.90
  -8   0  -4   79.89    5.90
   9   0   4    2.50    1.30
  -9   0  -4    4.50    1.50
 -10   0  -4    1.10    1.30
 -11   0  -4  268.87   19.20
 -12   0  -4  108.49    8.40
 -13   0  -4   47.20    4.50
 -14   0  -4    1.50    1.60
 -13   1   4   10.70    1.00
 -12   1   4    8.60    1.00
 -11   1   4   25.10    2.00
 -10   1   4   56.69    4.10
  -9   1   4    5.90    0.70
  -8   1   4   39.20    2.90
  -7   1   4  272.27   18.70
  -6   1   4   16.10    1.30
  -6   1   4   15.70    1.40
  -5  -1   4   15.30    1.10
  -5   1   4   15.10    1.20
  -4  -1   4   29.60    2.20
  -4   1   4   32.50    2.30
   4   1  -4   30.40    2.20
   3  -1  -4   74.79    5.70
  -3  -1   4   79.19    5.70
   3   1  -4   85.39    5.70
  -3   1   4   84.39    5.70
  -2  -1   4  526.75   36.50
   2   1  -4  513.35   36.40
  -2   1   4  556.54   36.50
   1  -1  -4  126.29    9.40
  -1  -1   4  128.99    9.50
   1   1  -4  147.79    9.40
  -1   1   4  135.59    9.40
   0  -1   4 1116.49  116.29
   0   1   4 1283.07  130.09
   0   1  -4 1278.97  120.89
   1  -1   4  598.24   41.20
   1   1   4  609.24   41.20
  -1   1  -4  586.84   41.10
  -2  -1  -4  146.49   10.10
   2  -1   4  137.89   10.10
   2   1   4  133.59   10.10
  -2   1  -4  149.09   10.10
   3  -1   4  180.58   12.80
  -3  -1  -4  194.38   12.70
  -3   1  -4  178.78   12.80
   3   1   4  167.38   12.70
   4  -1   4   38.90    3.30
   4   1   4   39.40    3.30
  -5  -1  -4  322.17   22.40
   5  -1   4  320.37   22.50
  -5   1  -4  320.47   22.50
   5   1   4  320.27   22.50
  -6  -1  -4   60.69    4.70
   6  -1   4   58.49    4.90
  -6   1  -4   57.29    4.80
   6   1   4   60.89    4.80
  -7  -1  -4   20.60    2.20
   7  -1   4   19.70    2.50
   7   1   4   18.80    2.20
  -7   1  -4   18.60    2.30
  -8  -1  -4   84.99    6.00
   8  -1   4   72.89    6.10
  -8   1  -4   76.69    6.00
   8   1   4   71.29    6.00
  -9  -1  -4   21.40    2.60
   9  -1   4   19.70    2.60
  -9   1  -4   21.10    2.50
   9   1   4   20.60    2.40
 -10  -1  -4  148.49   10.80
 -10   1  -4  145.39   10.90
 -11  -1  -4   48.20    4.60
 -11   1  -4   58.79    4.90
 -12  -1  -4    1.90    1.60
 -12   1  -4    2.30    1.70
 -13  -1  -4   10.30    2.10
 -13   1  -4   10.90    2.10
 -14  -1  -4    8.30    2.00
 -14   1  -4    4.50    1.80
 -15   2   4   15.20    1.30
 -14   2   4    0.10    0.60
 -13   2   4   51.19    3.80
 -12   2   4    7.80    1.10
 -11   2   4  176.08   12.30
 -10   2   4   22.00    1.90
  -9   2   4   23.40    2.00
  -8   2   4   28.90    2.40
  -7   2   4  781.52   53.59
  -6   2   4  148.59   10.40
  -5  -2   4   99.29    7.00
  -5   2   4  105.59    7.20
  -4  -2   4  167.78   11.50
   4   2  -4  169.78   11.50
  -4   2   4  163.18   11.60
  -3  -2   4   57.29    4.00
  -3   2   4   52.39    3.90
  -2  -2   4  810.22   54.19
   2   2  -4  772.92   54.19
  -1  -2   4 1961.30  162.08
   1   2  -4 1692.83  156.38
   0  -2  -4  592.94   37.00
   0  -2   4  476.05   37.00
   0   2   4  537.45   37.00
   0   2  -4  546.25   37.10
  -1  -2  -4  470.95   30.80
   1  -2   4  447.56   30.90
   1   2   4  423.66   30.80
  -1   2  -4  447.36   30.90
  -2  -2  -4  192.28   13.20
   2  -2   4  178.58   13.30
  -2   2  -4  190.08   13.30
   2   2   4  189.48   13.20
   3  -2   4   52.59    4.30
  -3  -2  -4   57.99    4.20
   3   2   4   54.89    4.30
  -3   2  -4   53.49    4.30
   4  -2   4  284.27   21.60
  -4  -2  -4  337.17   21.50
  -4   2  -4  320.87   21.60
   4   2   4  290.87   21.50
  -5  -2  -4  165.88   11.60
   5  -2   4  160.18   11.70
   5   2   4  152.88   11.60
  -5   2  -4  168.08   11.70
  -6  -2  -4  241.58   16.00
   6  -2   4  236.98   16.20
  -6   2  -4  216.28   16.10
   6   2   4  210.58   16.10
   7  -2   4   13.70    2.00
   7   2   4    9.60    1.70
  -8  -2  -4    2.10    1.20
   8  -2   4    3.60    1.30
   8   2   4    2.00    1.10
  -8   2  -4    1.80    1.30
   9  -2   4   28.30    3.20
  -9  -2  -4   35.70    3.20
   9   2   4   29.40    3.20
  -9   2  -4   32.70    3.30
 -10  -2  -4    9.70    1.90
 -10   2  -4   10.50    2.20
 -11  -2  -4    3.70    1.60
 -11   2  -4    1.70    1.50
 -12  -2  -4   12.70    2.10
 -12   2  -4   13.00    2.30
 -13  -2  -4   48.60    4.60
 -13   2  -4   53.29    4.90
 -14  -2  -4    3.20    1.70
 -14   2  -4    4.90    1.90
 -16   3   4    1.80    0.50
 -15   3   4   10.50    1.30
 -14   3   4   33.70    2.80
 -13   3   4   31.60    2.70
 -12   3   4   31.00    2.70
 -11   3   4   36.60    3.10
 -10   3   4  127.29    9.10
  -9   3   4   68.59    5.10
  -8   3   4  252.37   17.60
  -7   3   4  510.25   35.20
  -6   3   4  855.01   58.59
   5  -3  -4  267.27   41.80
  -5  -3   4  301.37   29.70
   5  -3  -4  352.36   81.69
   5   3  -4  329.47   29.30
  -4  -3   4  176.68   12.00
  -4   3   4  165.58   12.00
   4   3  -4  177.58   11.90
  -3  -3   4   13.40    1.30
   3   3  -4   13.80    1.20
  -3   3   4   14.10    1.30
   2  -3  -4  393.86   29.00
  -2  -3   4  432.66   29.10
  -2   3   4  439.56   29.00
   1   3  -4 3984.60  314.97
  -1   3   4 4197.88  378.66
   0  -3  -4 2222.18  218.98
   0  -3   4 1826.82  182.48
   0   3  -4 1951.80  177.08
  -1  -3  -4  675.93   45.50
   1  -3   4  650.33   45.70
  -1   3  -4  681.13   45.70
   1   3   4  645.34   45.60
   2  -3   4  522.55   37.70
  -2  -3  -4  577.54   37.50
   2   3   4  534.25   37.60
  -2   3  -4  546.05   37.70
   3  -3   4 1207.98   82.99
  -4  -3  -4 1236.08   80.09
   4  -3   4 1100.39   80.29
  -4   3  -4 1234.78   80.29
   4   3   4 1100.99   80.09
   5  -3   4 1097.09   77.99
  -5  -3  -4 1195.78   77.79
   5   3   4 1066.49   77.89
  -5   3  -4 1175.88   77.99
   6  -3   4  728.83   50.99
  -6  -3  -4  773.42   50.79
   6   3   4  696.33   50.89
  -6   3  -4  750.42   50.99
   7  -3   4  138.99   10.90
  -7  -3  -4  153.78   10.60
   7   3   4  139.29   10.70
  -7   3  -4  156.88   10.90
   8  -3   4  324.67   24.20
  -8  -3  -4  373.16   23.90
  -8   3  -4  360.36   24.20
   8   3   4  308.27   24.00
  -9  -3  -4  331.97   20.80
   9  -3   4  284.67   21.00
  -9   3  -4  285.27   20.90
   9   3   4  272.27   20.80
 -10  -3  -4   93.09    7.10
 -10   3  -4   91.09    7.30
 -11  -3  -4    9.50    1.80
 -11   3  -4    9.80    2.10
 -12  -3  -4    2.30    1.50
 -12   3  -4    1.20    1.70
 -13  -3  -4   26.40    3.20
 -13   3  -4   27.50    3.50
 -14  -3  -4   46.80    4.60
 -14   3  -4   52.29    4.90
 -15   4   4    1.10    0.90
 -14   4   4    5.30    1.20
 -13   4   4    2.10    1.00
 -12   4   4  122.29    8.90
 -11   4   4   50.79    4.10
 -10   4   4   12.50    1.70
  -9   4   4   13.60    1.70
  -8   4   4  318.17   22.20
  -7   4   4   54.49    4.30
  -6   4   4   25.10    2.30
   5   4  -4   15.20    1.20
  -4  -4   4   11.50    1.10
   4   4  -4   11.10    1.10
  -4   4   4   10.70    1.20
   3  -4  -4 2531.25  258.27
   3  -4  -4 2637.74  216.38
  -3  -4   4 2756.62  218.38
   3   4  -4 2549.04  203.98
  -2  -4   4  132.89    8.80
  -2   4   4  114.89    8.70
  -1  -4   4  103.59    7.80
   1  -4  -4  108.79    7.80
   1   4  -4  110.59    7.80
  -1   4   4  110.19    7.70
   0  -4  -4   27.70    2.20
   0  -4   4   20.00    2.20
   0   4  -4   27.50    2.30
   0   4   4   23.50    2.10
  -1  -4  -4  308.07   20.70
   1  -4   4  281.67   20.90
   1   4   4  290.77   20.70
  -1   4  -4  313.97   20.90
   2  -4   4 2347.27  226.78
  -2   4  -4 2077.49  204.68
   3  -4   4 1022.90   73.69
  -3   4  -4 1123.29   73.69
   3   4   4 1069.69   73.59
   4  -4   4   31.10    2.90
  -4  -4  -4   33.40    2.80
  -4   4  -4   32.40    3.20
   4   4   4   30.30    2.90
   5  -4   4  432.36   33.10
  -5  -4  -4  520.65   32.90
   5   4   4  460.05   32.90
  -5   4  -4  483.35   33.10
  -6  -4  -4    6.70    1.40
   6  -4   4    9.40    1.80
   6   4   4    5.70    1.40
  -6   4  -4    9.70    1.90
  -7  -4  -4  157.88   10.70
   7  -4   4  144.69   11.00
  -7   4  -4  156.28   11.00
   7   4   4  134.59   10.80
  -8  -4  -4  197.88   13.10
   8  -4   4  166.48   13.40
   8   4   4  173.28   13.20
  -8   4  -4  191.38   13.40
   9  -4   4   71.19    6.00
  -9  -4  -4   81.09    5.70
   9   4   4   67.89    5.80
  -9   4  -4   60.39    5.80
 -10  -4  -4   93.29    6.90
 -10   4  -4   85.19    7.20
 -11  -4  -4  149.79   11.20
 -11   4  -4  157.48   11.60
 -12  -4  -4   27.00    3.00
 -12   4  -4   31.80    3.70
 -13  -4  -4   -0.80    1.30
 -13   4  -4   -1.40    1.60
 -14  -4  -4    5.30    1.90
 -14   4  -4    5.30    2.10
 -15   5   4    3.80    1.20
 -14   5   4    8.80    1.50
 -13   5   4    8.50    1.50
 -12   5   4   22.00    2.50
 -11   5   4   -0.10    1.10
 -10   5   4   10.10    1.70
  -9   5   4   34.80    3.20
  -8   5   4   75.39    5.80
  -7   5   4   28.20    2.60
   6   5  -4   22.20    1.60
   6   5  -4   20.20    1.60
   5   5  -4   47.40    3.50
  -4  -5   4   37.20    3.30
   4   5  -4   48.90    3.30
  -3  -5   4   31.90    2.80
   3   5  -4   36.60    2.70
  -3   5   4   33.00    2.70
  -2  -5   4  361.36   23.10
  -2   5   4  304.27   22.90
  -1  -5   4 1036.90   71.89
   1   5  -4 1057.69   71.79
   0  -5   4 2998.70  246.88
   0  -5  -4 2054.69  264.17
   0   5  -4 2666.43  220.78
   0   5   4 1945.01  274.97
  -1  -5  -4   98.89    6.70
   1  -5   4   82.99    6.80
  -1   5  -4   90.89    6.80
   1   5   4   89.79    6.60
   2  -5   4  697.33   49.50
  -2  -5  -4  722.53   49.30
  -2   5  -4  748.13   49.50
   2   5   4  699.03   49.30
  -3  -5  -4  429.56   29.10
   3  -5   4  408.86   29.30
  -3   5  -4  447.16   29.40
   3   5   4  395.16   29.10
   4  -5   4  142.99   10.60
  -4  -5  -4  147.09   10.30
   4   5   4  134.59   10.40
  -4   5  -4  150.88   10.60
   5  -5   4  898.91   63.39
  -5  -5  -4  918.01   63.09
  -5   5  -4  941.91   63.39
   5   5   4  912.91   63.19
  -6  -5  -4  528.95   35.50
   6  -5   4  497.45   35.90
  -6   5  -4  540.35   35.90
   6   5   4  486.35   35.60
   7  -5   4  127.09   10.10
  -7  -5  -4  138.89    9.70
  -7   5  -4  150.58   10.20
   7   5   4  118.29    9.80
  -8  -5  -4   65.29    5.00
   8  -5   4   58.39    5.40
   8   5   4   57.19    5.10
  -8   5  -4   71.49    5.50
   9  -5   4    2.40    1.70
  -9  -5  -4    5.30    1.40
  -9   5  -4    3.00    1.70
 -10  -5  -4    5.20    1.50
 -10   5  -4    1.30    1.70
 -11  -5  -4    0.70    1.40
 -11   5  -4    0.60    1.90
 -12  -5  -4   15.40    2.30
 -12   5  -4   12.00    2.60
 -13  -5  -4    0.60    1.40
 -13   5  -4    2.40    1.90
 -14  -5  -4    6.30    1.70
 -14   5  -4    5.40    2.30
 -15   6   4    0.60    1.30
 -14   6   4   11.30    1.70
 -13   6   4   27.50    2.90
 -12   6   4   65.29    5.30
 -11   6   4  106.89    8.10
 -10   6   4    5.00    1.60
  -9   6   4  168.68   12.20
  -8   6   4  450.25   31.40
   7   6  -4  208.18   14.40
  -7   6   4  201.68   14.90
   7   6  -4  218.08   14.40
   6   6  -4   73.49    5.50
   6   6  -4   82.79    5.60
  -6   6   4   76.99    6.00
   5   6  -4  237.08   16.40
  -3  -6   4 1250.77   91.69
   3   6  -4 1426.06   91.59
  -2  -6   4 1225.88   86.09
   2   6  -4 1284.77   85.99
  -1  -6   4   20.40    2.20
   1   6  -4   24.50    2.20
  -1   6   4   19.20    1.90
   0  -6   4  227.98   16.40
   0  -6  -4  227.88   16.20
   0   6  -4  232.18   16.30
   0   6   4  235.18   16.10
   1  -6   4 1606.04  110.09
  -2  -6  -4 2372.56  276.57
  -2   6  -4 2107.29  200.88
   2   6   4 1543.35  256.57
   3  -6   4 1513.15  107.39
  -3   6  -4 1615.84  107.39
   4  -6   4   35.70    3.40
  -4  -6  -4   30.20    3.00
  -4   6  -4   32.90    3.20
   4   6   4   34.40    3.00
  -5  -6  -4  480.75   32.60
   5  -6   4  452.15   32.90
  -5   6  -4  501.15   32.90
   5   6   4  445.86   32.60
  -6  -6  -4  197.38   13.60
   6  -6   4  180.28   13.90
  -6   6  -4  203.98   14.00
   6   6   4  178.78   13.60
   7  -6   4  464.95   33.80
  -7  -6  -4  511.95   33.40
  -7   6  -4  528.15   33.90
   7   6   4  423.46   33.50
  -8  -6  -4   38.70    3.20
   8  -6   4   29.50    3.50
   8   6   4   29.20    3.20
  -8   6  -4   35.90    3.70
  -9  -6  -4    9.30    1.70
  -9   6  -4    4.20    2.00
 -10  -6  -4  139.59   10.80
 -10   6  -4  155.78   11.30
 -11  -6  -4   55.49    4.80
 -11   6  -4   57.19    5.30
 -12  -6  -4   26.40    3.00
 -12   6  -4   30.00    3.60
 -13  -6  -4    7.40    1.80
 -13   6  -4    0.30    1.60
 -14  -6  -4   11.30    2.10
 -14   6  -4   10.90    2.50
 -15   7   4   56.29    4.90
 -14   7   4   25.00    2.80
 -13   7   4    0.00    1.20
 -12   7   4   16.70    2.30
 -11   7   4   27.60    3.20
 -10   7   4  325.17   23.00
  -9   7   4  451.65   31.60
   8   7  -4   12.70    1.20
   8   7  -4   13.60    1.10
  -8   7   4   13.00    1.90
   7   7  -4  104.89    7.30
   7   7  -4  101.99    7.20
  -7   7   4  101.69    7.80
   6   7  -4  811.42   51.79
   6   7  -4  707.33   51.69
  -6   7   4  746.63   52.19
   3   7  -4   26.60    2.30
  -2  -7   4  975.30   71.79
   2   7  -4 1115.59   71.79
  -1  -7   4 4671.83  353.26
   1  -7  -4 3511.25  385.36
   1  -7  -4 4313.67  347.27
   1   7  -4 3967.00  331.17
   0  -7   4   72.19    5.60
   0   7  -4   66.89    5.40
   0   7   4   73.39    5.30
  -1  -7  -4  376.96   26.30
   1  -7   4  371.06   26.50
  -1   7  -4  390.66   26.40
   1   7   4  372.26   26.20
   2  -7   4   32.70    3.10
  -2  -7  -4   33.20    2.90
  -2   7  -4   35.10    3.30
   2   7   4   31.70    2.90
  -3  -7  -4  562.04   37.40
   3  -7   4  527.45   37.70
  -3   7  -4  530.55   37.60
   3   7   4  541.45   37.40
   4  -7   4 1030.90   73.39
  -4  -7  -4 1072.79   73.09
   4   7   4 1061.39   72.99
  -4   7  -4 1088.19   73.29
  -5  -7  -4   14.60    2.00
   5  -7   4   11.00    2.00
  -5   7  -4   16.90    2.40
   5   7   4   15.70    2.00
   6  -7   4   87.89    7.30
  -6  -7  -4   99.59    6.90
   6   7   4   82.89    6.90
  -6   7  -4   93.89    7.30
  -7  -7  -4   14.50    2.00
   7  -7   4   14.50    2.50
  -7   7  -4   14.70    2.50
   7   7   4   16.00    2.20
   8  -7   4   85.59    7.40
  -8  -7  -4   99.69    7.00
  -8   7  -4   99.79    7.50
   8   7   4   81.29    7.00
  -9  -7  -4  591.44   43.00
  -9   7  -4  652.33   43.50
 -10  -7  -4    9.40    1.80
 -10   7  -4    8.60    2.40
 -11  -7  -4    0.00    1.20
 -11   7  -4   -0.30    1.70
 -12  -7  -4    5.40    1.70
 -12   7  -4    7.80    2.20
 -13  -7  -4   34.40    3.70
 -13   7  -4   37.00    4.20
 -14  -7  -4   38.80    4.10
 -14   7  -4   41.60    4.50
 -15   8   4   19.90    2.70
 -14   8   4    2.50    1.50
 -13   8   4   10.00    2.00
 -12   8   4    0.50    1.30
 -11   8   4    3.60    1.70
 -10   8   4   42.30    4.20
  -9   8   4  128.59    8.90
   9   8  -4  112.69    8.00
   9   8  -4  109.29    8.00
   8   8  -4  120.49    8.30
  -8   8   4  114.99    8.90
   8   8  -4  115.79    8.20
   7   8  -4   70.99    4.90
   7   8  -4   67.59    5.00
  -7   8   4   63.69    5.50
   6   8  -4   59.09    4.10
   6   8  -4   47.80    3.90
  -6   8   4   52.89    4.50
  -5   8   4   18.70    2.50
   5   8  -4   23.80    2.10
   4   8  -4  234.28   16.40
  -3  -8   4  235.58   16.70
  -2  -8   4    3.10    1.10
  -2   8   4    3.00    0.90
   2   8  -4    2.40    1.00
  -1  -8   4   16.50    2.10
  -1   8   4   14.50    1.80
   1   8  -4   21.80    2.10
   0  -8   4    1.20    1.00
   0   8   4    0.80    0.60
   0   8  -4   -0.40    0.80
   1  -8   4   95.99    7.70
   1   8   4  106.99    7.50
  -1   8  -4  101.09    7.60
   2  -8   4  903.91   63.59
  -2  -8  -4  914.81   63.29
  -2   8  -4  923.81   63.39
   2   8   4  936.21   63.19
   3  -8   4   20.70    2.70
  -3  -8  -4   21.30    2.40
   3   8   4   20.30    2.20
  -3   8  -4   18.80    2.60
  -4  -8  -4   54.59    4.30
   4  -8   4   50.99    4.80
  -4   8  -4   51.89    4.50
   4   8   4   50.19    4.30
   5  -8   4   31.40    3.60
  -5  -8  -4   36.10    3.30
   5   8   4   36.40    3.20
  -5   8  -4   33.00    3.40
   6  -8   4    3.40    1.70
  -6  -8  -4    8.90    1.60
  -6   8  -4    5.10    1.80
   6   8   4    6.20    1.50
  -7  -8  -4   93.99    6.80
   7  -8   4   85.89    7.30
  -7   8  -4   96.39    7.30
   7   8   4   78.29    6.90
   8  -8   4   25.20    3.40
  -8  -8  -4   28.40    2.90
  -8   8  -4   32.20    3.60
   8   8   4   23.20    2.80
  -9  -8  -4   17.10    2.50
  -9   8  -4   18.10    3.10
 -10  -8  -4    0.60    1.30
 -10   8  -4    3.80    2.10
 -11  -8  -4    4.10    1.60
 -11   8  -4    5.80    2.20
 -12  -8  -4   -1.50    1.10
 -12   8  -4   -0.80    1.60
 -13  -8  -4    5.60    1.80
 -13   8  -4   10.50    2.70
 -14  -8  -4    2.90    1.70
 -14   8  -4    4.20    2.40
 -15   9   4    1.10    1.60
 -14   9   4   -1.50    1.40
 -13   9   4    6.30    1.80
 -12   9   4   34.00    3.70
 -11   9   4   83.39    7.00
  10   9  -4   60.99    4.50
 -10   9   4   70.59    5.80
  10   9  -4   63.69    4.50
   9   9  -4   19.30    1.80
   9   9  -4   17.20    1.70
  -9   9   4   21.60    2.80
  -8   9   4   55.89    4.80
   8   9  -4   52.89    4.00
   8   9  -4   54.99    4.20
   7   9  -4   97.09    6.70
  -7   9   4   90.29    7.20
   7   9  -4   86.39    6.50
   6   9  -4   14.20    1.70
  -6   9   4   15.70    2.30
   5   9  -4  193.48   12.50
  -5   9   4  154.48   12.80
   4   9  -4   50.49    4.10
  -3  -9   4    6.80    1.40
   3   9  -4    9.70    1.40
  -2  -9   4  389.36   27.70
  -2   9   4  358.56   27.40
   2   9  -4  442.16   27.70
  -1  -9   4   79.09    6.40
   1   9  -4   93.39    6.30
  -1   9   4   74.79    6.10
   0  -9   4   26.10    2.60
   0   9   4   24.30    2.40
   1  -9   4  156.08   11.60
  -1   9  -4  153.08   11.40
   1   9   4  160.18   11.20
   2  -9   4  155.78   11.60
   2   9   4  157.98   11.10
  -2   9  -4  151.18   11.30
   3  -9   4  176.28   12.80
  -3  -9  -4  168.28   12.30
  -3   9  -4  176.38   12.60
   3   9   4  163.68   12.20
  -4  -9  -4  355.56   24.90
   4  -9   4  348.27   25.30
   4   9   4  353.26   24.80
  -4   9  -4  362.86   25.10
   5  -9   4  103.59    8.60
  -5  -9  -4  102.19    8.20
  -5   9  -4  116.69    8.60
   5   9   4  113.69    8.20
   6  -9   4   78.99    6.40
  -6  -9  -4   67.29    5.80
  -6   9  -4   76.79    6.30
   6   9   4   73.59    5.80
  -7  -9  -4    6.50    1.80
   7  -9   4    2.40    1.80
   7   9   4    4.90    1.70
  -7   9  -4    6.00    2.10
   8  -9   4   52.49    5.40
  -8  -9  -4   55.99    4.90
  -8   9  -4   64.29    5.60
  -9  -9  -4   67.29    6.10
  -9   9  -4   89.89    6.90
 -10  -9  -4   66.19    5.70
 -10   9  -4   76.49    6.50
 -11  -9  -4    9.30    2.00
 -11   9  -4   12.70    2.60
 -12  -9  -4    2.50    1.60
 -12   9  -4    3.50    2.10
 -13  -9  -4   26.20    3.20
 -13   9  -4   34.30    4.20
 -14  10   4   18.10    2.90
 -13  10   4   42.50    4.50
 -12  10   4   11.20    2.30
 -11  10   4   30.20    3.60
  10  10  -4    0.80    0.80
  10  10  -4    1.50    0.70
 -10  10   4    1.10    1.80
  -9  10   4    3.90    1.80
   9  10  -4    2.90    1.00
   9  10  -4    5.00    0.90
  -8  10   4   58.99    5.30
   8  10  -4   57.09    4.40
   8  10  -4   60.89    4.60
   7  10  -4   33.50    2.70
   7  10  -4   26.30    2.40
  -7  10   4   25.30    3.10
   6  10  -4  100.19    6.90
  -6  10   4   79.69    7.20
   5  10  -4   12.10    1.70
  -5  10   4   16.00    2.30
  -4 -10   4  698.43   98.29
   4 -10  -4  580.14  106.79
   4  10  -4  701.73   94.19
  -4  10   4  615.24  116.79
  -2 -10   4  190.38   14.00
   2  10  -4  217.48   13.90
  -2  10   4  174.08   13.60
  -1 -10   4   57.39    5.10
   1  10  -4   64.49    5.00
  -1  10   4   60.99    4.70
   0 -10   4  102.79    7.80
   0  10  -4  100.99    7.60
   0  10   4   97.99    7.40
   1 -10   4  429.96   29.20
   1  10   4  398.76   28.70
  -1  10  -4  413.16   28.90
   2 -10   4 1268.97   81.19
   2  10   4 1129.29   80.49
  -2  10  -4 1128.09   80.79
   3 -10   4  546.65   37.60
   3  10   4  512.65   37.00
  -3  10  -4  548.15   37.40
   4 -10   4   12.40    2.10
   4  10   4   10.80    1.70
  -5 -10  -4   25.90    2.90
   5 -10   4   32.30    3.50
  -5  10  -4   28.90    3.20
   5  10   4   27.40    2.80
  -6 -10  -4  153.48   12.00
   6 -10   4  172.78   12.60
  -6  10  -4  167.38   12.30
   6  10   4  165.38   12.00
   7 -10   4  542.45   38.20
  -7 -10  -4  521.75   37.60
   7  10   4  528.85   37.70
  -7  10  -4  574.44   38.10
  -8 -10  -4   88.99    7.50
  -8  10  -4  108.59    8.20
  -9 -10  -4    1.90    1.60
  -9  10  -4    3.10    2.10
 -10 -10  -4    3.40    1.60
 -10  10  -4    2.60    2.00
 -11 -10  -4    7.20    1.80
 -11  10  -4    7.60    2.50
 -12 -10  -4   40.30    4.30
 -12  10  -4   50.99    5.20
 -13 -10  -4    7.60    2.10
 -13  10  -4   16.10    3.00
 -14  11   4    8.50    2.40
 -13  11   4   -2.20    1.50
 -12  11   4    4.30    1.80
 -11  11   4    7.20    2.10
  11  11  -4    9.20    1.20
 -10  11   4   26.30    3.60
  10  11  -4   26.60    2.50
  -9  11   4   35.10    3.70
   9  11  -4   27.20    2.60
   9  11  -4   35.90    2.90
   8  11  -4   31.80    2.90
   8  11  -4   27.30    2.50
  -8  11   4   33.40    3.50
   7  11  -4    2.10    0.90
   7  11  -4    3.20    1.20
  -7  11   4    4.10    1.60
  -6  11   4   70.89    6.70
   6  11  -4   90.29    6.40
   5  11  -4  205.08   14.40
  -5  11   4  194.78   14.80
  -4  11   4   52.29    4.90
   3  11  -4  173.58   12.50
  -2 -11   4    1.60    1.00
  -2  11   4    2.20    0.80
   2  11  -4    2.20    1.10
  -1 -11   4  470.05   34.40
  -1  11   4  497.75   34.10
   1  11  -4  505.45   34.30
   0 -11   4  602.14   43.90
   0  11   4  609.54   43.50
   0  11  -4  680.23   43.80
   1 -11   4    5.00    1.70
  -1  11  -4    3.80    1.40
   1  11   4    5.80    1.10
   2 -11   4   77.29    6.70
   2  11   4   77.39    6.10
  -2  11  -4   82.99    6.40
   3 -11   4   18.90    2.80
  -3  11  -4   16.30    2.40
   3  11   4   16.60    2.10
   4 -11   4   17.70    2.70
  -4  11  -4   20.40    2.70
   4  11   4   20.80    2.10
   5 -11   4  120.09   10.00
   5  11   4  134.79    9.40
  -5  11  -4  124.49    9.70
   6 -11   4  121.09   10.20
  -6  11  -4  140.99   10.10
   6  11   4  126.19    9.60
  -7 -11  -4    2.40    1.50
   7 -11   4    1.20    1.90
  -7  11  -4    3.80    2.00
  -8 -11  -4    9.50    2.00
  -8  11  -4   12.40    2.70
  -9 -11  -4   15.10    2.40
  -9  11  -4   18.70    3.10
 -10 -11  -4    4.40    1.50
 -10  11  -4    3.90    2.20
 -11 -11  -4    1.50    1.30
 -11  11  -4    1.20    1.80
 -12  11  -4   12.90    2.90
 -13  11  -4    9.00    3.10
 -14  12   4    0.40    1.90
 -13  12   4   12.00    2.80
 -12  12   4    7.20    2.20
 -11  12   4    1.70    1.90
  11  12  -4    1.20    0.80
  10  12  -4    4.10    1.20
 -10  12   4    4.50    1.90
   9  12  -4    0.60    1.10
  -9  12   4    3.60    1.90
   8  12  -4    6.30    1.20
   8  12  -4    8.50    1.60
  -8  12   4    8.00    2.10
   7  12  -4    0.10    1.10
  -7  12   4    1.60    1.60
   7  12  -4    0.30    0.90
   6  12  -4    6.80    1.60
  -6  12   4    7.30    2.00
  -5  12   4   23.00    3.10
   5  12  -4   20.40    2.40
  -4  12   4    2.90    1.60
   4  12  -4    3.00    1.10
   3  12  -4   22.90    2.50
  -2 -12   4    1.80    1.10
  -2  12   4    1.90    0.90
   2  12  -4    6.40    1.40
   1  12  -4   56.99    5.00
  -1  12   4   61.49    4.70
   0 -12   4   17.60    2.60
   0  12   4   14.00    2.00
   0  12  -4   18.60    2.10
   1 -12   4   42.80    4.20
  -1  12  -4   38.30    3.90
   1  12   4   42.50    3.60
   2 -12   4   57.69    5.00
  -2  12  -4   48.30    4.40
   2  12   4   51.29    4.20
   3 -12   4   25.20    3.00
  -3  12  -4   17.00    2.60
   3  12   4   21.40    2.30
   4 -12   4  123.19   10.50
   4  12   4  140.39    9.90
  -4  12  -4  139.69   10.40
   5 -12   4   27.80    3.60
  -5  12  -4   24.50    2.90
   5  12   4   23.70    2.70
   6 -12   4    3.10    1.80
   6  12   4    6.40    1.60
  -6  12  -4    4.70    1.70
   7 -12   4    6.10    2.30
  -7  12  -4    7.40    2.30
  -8  12  -4   88.69    7.70
  -9  12  -4   10.70    2.60
 -10  12  -4    4.50    2.20
 -11  12  -4    9.80    2.80
 -12  12  -4    1.00    2.20
 -13  12  -4    0.70    2.70
 -13  13   4    0.20    2.10
 -12  13   4    1.50    2.20
 -11  13   4   65.49    5.70
  11  13  -4   51.49    4.40
  10  13  -4   39.20    3.70
 -10  13   4   46.50    4.80
  -9  13   4   33.40    4.10
   9  13  -4   29.10    3.10
   8  13  -4   10.30    1.90
  -8  13   4   14.20    2.70
  -7  13   4    4.00    1.90
   7  13  -4    6.10    1.60
   6  13  -4  227.08   15.80
  -6  13   4  208.18   16.20
  -5  13   4  181.88   13.80
  -4  13   4   11.60    2.40
   3  13  -4   25.70    2.80
   2  13  -4   28.60    3.00
  -1  13   4  367.96   26.50
   1  13  -4  392.06   26.80
   0 -13   4   49.80    4.90
   0  13   4   55.19    4.60
   0  13  -4   60.19    4.90
   1 -13   4   25.00    3.50
   1  13   4   25.90    2.80
  -1  13  -4   35.70    3.10
   2 -13   4    3.40    1.40
   2  13   4    3.50    1.20
  -2  13  -4    2.90    1.50
   3 -13   4   22.60    3.00
   3  13   4   26.30    2.50
  -3  13  -4   24.00    2.70
   4 -13   4  162.18   12.60
  -4  13  -4  160.38   12.20
   4  13   4  165.18   11.80
   5 -13   4  105.19    8.80
  -5  13  -4  108.69    8.70
   5  13   4  109.39    8.20
   6 -13   4    1.90    1.90
  -6  13  -4    1.40    1.90
  -7  13  -4    2.00    1.60
  -8  13  -4   -0.10    1.90
  -9  13  -4   75.89    6.90
 -10  13  -4    5.60    2.30
 -11  13  -4    8.20    2.70
 -12  13  -4    1.70    2.40
 -13  14   4   16.40    3.20
  12  14  -4   31.60    2.90
 -12  14   4   39.90    4.80
 -11  14   4    7.90    2.60
  11  14  -4    5.60    1.50
 -10  14   4   33.20    4.50
  10  14  -4   40.10    3.60
   9  14  -4    5.40    1.60
  -9  14   4    3.70    2.10
  -8  14   4   33.10    4.30
   8  14  -4   33.10    3.40
  -7  14   4  105.59    8.80
   7  14  -4  104.49    8.20
   6  14  -4   72.09    6.00
  -6  14   4   68.69    6.50
  -5  14   4    6.50    2.30
   5  14  -4    6.40    1.40
   4  14  -4   21.90    2.70
  -4  14   4   19.40    3.20
  -3  14   4  160.98   13.20
   3  14  -4  179.08   12.70
   2  14  -4  228.98   16.50
  -1  14   4   11.80    1.90
   1  14  -4   12.20    2.00
   0 -14   4   16.40    2.70
   0  14   4   15.80    2.10
   0  14  -4   17.20    2.50
   1 -14   4  118.19    9.60
   1  14   4  120.09    9.10
  -1  14  -4  126.49    9.50
   2 -14   4   66.39    6.30
   2  14   4   71.39    5.60
  -2  14  -4   71.49    5.90
   3 -14   4   60.29    6.00
   3  14   4   66.09    5.30
  -3  14  -4   69.29    5.80
   4 -14   4   -1.20    1.00
   4  14   4    2.40    1.30
  -4  14  -4    1.60    1.30
   5 -14   4    2.80    2.20
  -5  14  -4    4.60    2.00
   5  14   4    2.80    1.20
   6 -14   4  135.89   11.30
  -6  14  -4  141.49   11.00
  -7  14  -4   24.90    3.70
  -8  14  -4    3.00    2.10
  -9  14  -4    1.50    1.50
 -10  14  -4    0.00    1.90
 -11  14  -4   13.10    3.10
 -12  14  -4   32.20    4.70
 -13  15   4    2.80    2.60
 -12  15   4   -1.30    2.30
  12  15  -4    2.00    1.20
 -11  15   4    1.00    1.90
  11  15  -4    4.40    1.50
  10  15  -4    2.70    1.60
 -10  15   4    6.60    2.30
   9  15  -4   15.90    2.50
  -9  15   4   22.60    3.60
   8  15  -4    2.80    1.70
  -8  15   4    1.60    2.00
  -7  15   4   19.40    3.20
   7  15  -4   12.40    2.50
  -6  15   4   32.60    4.50
   6  15  -4   37.60    3.80
   5  15  -4  111.29    8.40
  -5  15   4   95.19    8.80
  -4  15   4   37.40    4.20
   4  15  -4   37.30    3.90
   3  15  -4   89.79    6.90
  -3  15   4   74.89    7.50
   2  15  -4   12.20    2.30
  -2  15   4   13.50    2.00
   1  15  -4   -0.20    1.40
  -1  15   4    1.90    1.30
   0 -15   4    0.80    1.50
   0  15   4    3.90    1.50
   0  15  -4    2.10    1.30
   1 -15   4    8.80    2.30
   1  15   4    8.20    1.50
  -1  15  -4    7.50    2.00
   2 -15   4    1.60    1.70
  -2  15  -4    2.70    1.70
   2  15   4    1.60    1.30
   3 -15   4   -0.30    1.40
  -3  15  -4    0.40    1.20
   3  15   4    2.40    1.10
   4 -15   4   26.40    4.00
   4  15   4   30.50    3.10
  -4  15  -4   28.10    3.60
   5 -15   4   28.20    4.10
  -5  15  -4   23.50    3.50
  -6  15  -4   21.70    3.20
  -7  15  -4   38.30    4.60
  -8  15  -4   16.90    3.20
  -9  15  -4   -0.10    1.80
 -10  15  -4    3.30    2.30
 -11  15  -4   -1.70    2.00
 -12  16   4   44.20    5.40
  12  16  -4   48.10    4.30
 -11  16   4    0.40    2.00
  11  16  -4    4.30    1.60
 -10  16   4    1.30    1.90
  10  16  -4    0.50    1.60
   9  16  -4   -0.60    1.60
  -9  16   4   -1.90    1.80
   8  16  -4  148.69   11.70
  -8  16   4  162.58   12.50
   7  16  -4   92.79    8.00
  -7  16   4  104.69    8.70
  -6  16   4    8.70    2.70
  -5  16   4    1.50    1.80
   5  16  -4    3.10    1.90
  -4  16   4   28.20    4.10
   4  16  -4   21.00    3.10
   3  16  -4   80.79    6.90
  -3  16   4   85.39    7.70
  -2  16   4   75.39    6.30
   2  16  -4   82.49    6.80
  -2  16   4   84.49    7.60
  -1  16   4   38.20    3.90
   1  16  -4   40.10    4.20
   0  16   4   17.60    2.40
   0  16  -4   14.40    2.50
  -1  16  -4  123.19    9.70
   1  16   4  126.69    9.40
   2 -16   4   91.49    8.50
  -2  16  -4  115.59    8.40
   2  16   4   98.39    7.80
   3 -16   4   24.30    3.70
   3  16   4   22.70    2.80
  -3  16  -4   24.20    3.30
   4 -16   4   60.89    6.00
  -4  16  -4   66.09    6.00
   5 -16   4   25.50    4.10
  -5  16  -4   30.40    3.90
  -6  16  -4   48.60    5.20
  -7  16  -4   51.09    5.50
  -8  16  -4    5.00    2.00
  -9  16  -4   23.10    3.80
 -10  16  -4   -1.30    1.90
 -11  16  -4   24.80    4.20
  12  17  -4   -1.10    1.70
 -12  17   4   -2.30    2.00
  11  17  -4    1.00    1.80
 -11  17   4    4.60    2.70
 -10  17   4   13.60    3.20
  10  17  -4   17.30    2.70
  -9  17   4   28.90    4.40
   9  17  -4   33.40    3.80
   8  17  -4    3.30    1.80
  -8  17   4    3.30    2.30
   7  17  -4   -0.70    1.80
  -7  17   4    3.80    2.40
   6  17  -4    1.60    1.60
  -6  17   4    3.40    2.40
   5  17  -4   70.39    6.00
  -5  17   4   60.49    6.70
  -4  17   4  107.99    9.50
   4  17  -4  108.19    8.80
  -3  17   4   67.29    6.60
   3  17  -4   56.79    5.60
  -2  17   4    4.90    1.80
  -2  17   4    5.60    2.80
   2  17  -4    8.30    2.00
  -1  17   4  211.48   15.30
   1  17  -4  216.28   15.80
  -1  17   4  206.68   16.40
   0  17  -4  132.89   10.40
   0  17   4  130.09   10.00
  -1  17  -4    9.50    2.10
   1  17   4    6.00    1.90
   2 -17   4   54.79    5.90
  -2  17  -4   70.09    6.10
   2  17   4   67.79    5.40
   3 -17   4  108.39    9.90
  -3  17  -4  134.29    9.90
   4 -17   4  208.78   17.00
  -4  17  -4  232.58   16.50
  -5  17  -4   74.39    6.90
  -6  17  -4    3.00    2.20
  -7  17  -4   23.40    3.70
  -8  17  -4   21.90    3.60
  -9  17  -4   39.40    4.90
 -10  17  -4    2.90    2.30
 -11  18   4   31.60    4.90
  11  18  -4   30.30    3.90
  10  18  -4    0.80    1.90
 -10  18   4    0.50    2.10
   9  18  -4    1.00    2.00
  -9  18   4    3.00    2.50
  -8  18   4    0.40    2.20
   8  18  -4    2.80    2.00
   7  18  -4    5.00    2.00
  -7  18   4    4.70    2.70
  -6  18   4   82.09    7.70
   6  18  -4   77.49    6.90
   5  18  -4   35.40    4.20
  -5  18   4   38.70    5.30
   4  18  -4    0.30    1.70
  -4  18   4    4.40    2.60
  -3  18   4   59.69    6.60
   3  18  -4   60.19    5.80
   2  18  -4    2.40    1.90
  -2  18   4    0.60    1.60
  -2  18   4    0.80    2.40
  -1  18   4    5.10    3.00
   1  18  -4    2.00    1.50
  -1  18   4    1.90    1.40
   0  18  -4   34.00    3.80
   0  18   4   34.80    3.50
   1  18   4   58.39    5.00
  -1  18  -4   50.29    5.10
  -2  18  -4    1.80    2.00
  -3  18  -4  127.59   10.40
   4 -18   4    3.20    2.40
  -4  18  -4    5.90    2.10
  -5  18  -4   54.69    5.70
  -6  18  -4    4.70    2.00
  -7  18  -4   15.70    3.10
  -8  18  -4    1.20    2.00
  -9  18  -4    2.30    2.20
 -10  18  -4   -1.20    2.20
 -10  19   4    4.80    3.00
  10  19  -4    6.20    2.50
  -9  19   4    3.00    2.60
   9  19  -4    4.60    2.20
  -8  19   4    2.30    2.40
   8  19  -4    1.70    2.10
   7  19  -4    1.90    1.80
  -7  19   4    3.30    2.30
  -6  19   4   10.80    2.90
   5  19  -4   10.90    2.60
  -5  19   4   16.20    3.30
   4  19  -4   11.50    2.60
  -4  19   4   11.10    3.30
   3  19  -4    2.30    2.10
  -3  19   4    0.30    2.50
  -2  19   4   14.10    3.60
  -2  19   4   10.60    2.40
   2  19  -4    8.00    2.40
   1  19  -4   22.10    3.50
  -1  19   4   22.50    3.10
  -1  19   4   27.00    4.60
   0  19  -4  126.89   10.20
   0  19   4  128.69    9.80
   0  19   4  128.29   11.10
  -1  19  -4   22.70    3.40
  -2  19  -4    1.90    2.00
  -3  19  -4   20.00    3.40
  -4  19  -4   43.40    5.00
  -5  19  -4   37.60    4.80
  -6  19  -4    4.00    2.20
  -7  19  -4   -1.20    1.80
  -8  19  -4   20.20    3.60
  -9  19  -4   15.90    3.40
  -9  20   4    4.80    3.00
   9  20  -4   14.40    3.10
   8  20  -4    6.50    2.30
  -8  20   4    9.30    3.00
  -7  20   4   11.60    3.20
  -6  20   4    6.60    2.90
   6  20  -4    6.40    2.50
  -5  20   4    5.30    2.90
   5  20  -4   10.40    2.60
   4  20  -4   31.30    4.20
  -4  20   4   31.00    4.80
  -3  20   4   39.60    5.70
   3  20  -4   37.40    4.50
   2  20  -4   25.40    3.90
  -2  20   4   35.40    5.30
  -2  20   4   30.60    3.70
  -1  20   4   40.10    6.00
   1  20  -4   44.40    4.80
  -1  20   4   41.60    4.40
   0  20   4    8.10    2.80
   0  20  -4    5.50    2.40
  -1  20  -4    2.30    1.90
   1  20   4    4.30    2.30
   2  20   4   32.80    5.20
  -2  20  -4   43.90    4.70
  -3  20  -4   89.19    7.90
  -4  20  -4    4.30    2.40
  -5  20  -4    9.20    2.70
  -6  20  -4   11.40    2.90
  -7  20  -4   13.00    3.10
  -8  20  -4    8.00    2.70
  -9  21   4   11.00    3.40
   9  21  -4    6.40    2.80
  -8  21   4    6.30    3.00
   8  21  -4    8.20    2.90
  -7  21   4    0.10    2.20
   7  21  -4    5.20    1.90
   6  21  -4   -2.30    1.60
  -6  21   4    4.40    2.70
   5  21  -4    2.40    2.10
  -5  21   4   -1.30    2.30
   4  21  -4    6.70    2.60
  -4  21   4   15.20    3.60
   3  21  -4    2.50    2.10
  -3  21   4   -1.20    1.60
  -3  21   4    5.30    2.50
   2  21  -4    7.50    2.40
  -2  21   4    1.30    2.60
  -2  21   4    3.00    2.10
  -1  21   4    7.50    3.30
   1  21  -4    8.80    2.60
   0  21  -4    2.60    1.90
   0  21   4    4.90    2.30
   1  21   4    2.90    2.20
  -1  21  -4    4.50    2.30
   2  21   4    2.20    2.10
  -2  21  -4    3.30    2.20
   3  21   4   -0.20    2.60
  -3  21  -4    4.10    2.40
  -4  21  -4   25.90    4.00
  -5  21  -4   -1.40    1.80
  -6  21  -4    4.00    2.30
  -7  21  -4    3.10    1.90
   8  22  -4   -2.30    2.00
  -8  22   4   -0.40    2.60
  -7  22   4   14.20    3.80
   7  22  -4   13.20    3.10
   6  22  -4    3.80    2.50
  -6  22   4   -0.80    2.40
  -5  22   4    0.90    2.20
   5  22  -4    2.80    2.50
  -4  22   4    3.70    2.90
   4  22  -4    0.30    2.00
   3  22  -4   10.10    2.80
  -3  22   4    9.60    3.20
   2  22  -4   38.80    4.80
  -2  22   4   37.50    5.80
  -1  22   4   -4.90    2.10
   1  22  -4    1.60    2.00
   0  22  -4   10.70    2.70
   0  22   4    6.90    3.20
  -1  22  -4   12.40    2.90
   1  22   4   11.30    3.60
  -2  22  -4   -1.20    1.90
   2  22   4   -3.30    2.20
   3  22   4   -2.60    2.50
  -3  22  -4   -0.50    2.00
  -4  22  -4    0.70    1.60
   4  22   4   -0.40    2.60
   5  22   4    4.10    2.90
  -5  22  -4   -0.10    2.00
  -6  22  -4   10.90    2.90
   6  22   4    6.30    3.20
  -6  23   4   28.50    5.10
   6  23  -4   29.30    4.40
  -5  23   4   -5.30    2.30
   5  23  -4   -2.70    1.90
   4  23  -4    7.20    2.60
  -4  23   4    5.50    3.30
   3  23  -4    1.70    2.20
  -3  23   4   -4.10    2.30
  -2  23   4   -4.00    2.40
   2  23  -4    0.70    2.00
  -1  23   4   17.70    4.60
   1  23  -4   19.50    3.60
   0  23  -4   13.60    3.00
   0  23   4   21.50    4.50
   1  23   4    7.50    3.40
  -1  23  -4    7.50    2.60
  -2  23  -4    4.10    2.50
   2  23   4    5.50    3.30
  -3  23  -4    3.00    1.90
   3  23   4    2.90    2.90
   4  23   4    1.10    2.80
  -4  23  -4    5.10    2.20
   5  23   4    1.80    2.80
  -5  23  -4    4.60    2.60
   4  24  -4    0.60    2.30
  -4  24   4    3.70    2.70
   3  24  -4    1.30    2.40
  -3  24   4   -2.00    2.70
   2  24  -4    2.60    1.90
  -2  24   4    4.70    3.50
   1  24  -4   24.10    4.20
  -1  24   4   25.40    5.10
   0  24  -4    1.90    2.40
   0  24   4   -2.70    2.50
  -1  24  -4    1.10    2.30
   1  24   4   -3.10    2.50
  -2  24  -4    4.80    2.60
   2  24   4    3.20    3.30
   3  24   4    3.80    3.30
  -3  24  -4    0.90    2.20
  -7   0   5    0.00    0.20
  -7   0   5    0.10    0.30
  -6   0   5    0.00    0.30
  -5   0   5    0.60    0.40
  -4   0   5    0.30    0.40
   4   0  -5    0.60    0.40
   3   0  -5    1.10    0.40
  -3   0   5    0.60    0.40
  -2   0   5    0.50    0.50
  -1   0   5    1.80    0.70
   1   0  -5    2.70    0.70
   0   0  -5    0.90    0.70
   0   0   5    0.10    0.60
  -1   0  -5    2.90    0.90
   1   0   5    1.90    0.90
   2   0   5    0.70    0.80
  -2   0  -5    1.80    0.80
  -3   0  -5    0.90    0.80
   3   0   5    0.70    0.80
  -5   0  -5    3.10    1.30
   5   0   5    4.10    1.30
  -6   0  -5    0.50    0.80
   6   0   5    0.50    1.00
  -7   0  -5    0.50    1.10
   7   0   5   -0.70    1.00
  -8   0  -5   -1.30    1.10
   8   0   5    1.80    1.20
   9   0   5   -0.70    1.10
  -9   0  -5   -1.20    1.10
 -10   0  -5   -2.30    1.40
 -11   0  -5    0.60    1.50
 -12   0  -5    1.50    1.50
 -13   0  -5   -0.10    1.70
 -14   0  -5    1.30    1.90
 -10   1   5    0.80    0.20
 -10   1   5    1.40    0.30
  -9   1   5   25.00    1.90
  -9   1   5   24.70    1.80
  -8   1   5  180.08   12.00
  -8   1   5  167.88   12.00
  -7   1   5  399.66   26.90
  -7   1   5  385.06   27.00
  -6  -1   5  188.38   13.60
  -6   1   5  208.88   13.70
  -5  -1   5    1.60    0.40
  -5   1   5    1.70    0.50
  -4  -1   5  680.33   50.79
  -4   1   5  760.22   50.79
   4   1  -5  787.12   50.79
   3  -1  -5   75.69    5.20
  -3  -1   5   70.39    5.30
   3   1  -5   76.29    5.20
  -3   1   5   69.89    5.20
  -2  -1   5  115.79    7.80
   2  -1  -5   96.89    7.70
  -2   1   5  118.79    7.80
  -1  -1   5 2629.34  224.08
  -1   1   5 2823.32  245.88
   0  -1   5  749.13   53.79
   0   1  -5  857.51   53.79
   0   1   5  742.83   53.79
   1  -1   5 1463.75  151.98
  -1  -1  -5 1667.33  161.68
   1   1   5 1446.66  156.18
  -1   1  -5 1447.56  152.58
   2  -1   5 1026.60   69.69
   2   1   5 1001.50   69.59
  -3  -1  -5  149.88   10.10
   3  -1   5  128.49   10.20
  -3   1  -5  149.49   10.20
   3   1   5  133.19   10.10
  -4  -1  -5   91.49    6.80
   4  -1   5   90.39    6.90
  -4   1  -5   95.79    6.90
   4   1   5   86.59    6.90
   5  -1   5  252.27   19.00
  -5  -1  -5  281.97   18.90
  -5   1  -5  287.37   19.00
   5   1   5  250.07   18.90
  -6  -1  -5   85.59    6.20
   6  -1   5   79.19    6.30
  -6   1  -5   78.79    6.10
   6   1   5   72.39    6.20
   7  -1   5  197.68   14.80
  -7  -1  -5  219.08   14.70
   7   1   5  201.28   14.80
  -7   1  -5  200.38   14.70
   8  -1   5   66.89    5.90
  -8  -1  -5   78.19    5.80
   8   1   5   68.09    5.80
  -8   1  -5   75.29    5.90
   9  -1   5   27.20    3.50
  -9  -1  -5   34.10    3.10
  -9   1  -5   24.80    3.10
   9   1   5   28.80    3.40
 -10  -1  -5   17.70    2.50
 -10   1  -5   17.30    2.60
 -11  -1  -5   10.30    2.00
 -11   1  -5    9.70    2.30
 -12  -1  -5   85.59    6.60
 -12   1  -5   71.09    6.40
 -13  -1  -5   14.80    2.50
 -13   1  -5   23.10    3.00
 -14  -1  -5    2.80    1.90
 -14   1  -5    3.10    1.90
 -12   2   5    6.40    0.80
 -12   2   5    6.00    0.70
 -11   2   5   13.60    1.30
 -11   2   5   14.60    1.40
 -10   2   5  348.47   24.00
 -10   2   5  350.16   24.00
  -9   2   5   85.19    6.20
  -9   2   5   91.79    6.30
  -8   2   5   78.19    5.80
  -8   2   5   85.39    5.90
  -7   2   5   71.99    5.00
  -7   2   5   68.89    5.20
  -6  -2   5   21.40    1.50
  -5  -2   5  446.26   30.40
   5   2  -5  415.46   30.20
  -5   2   5  467.85   30.40
  -4  -2   5  154.28   11.50
   4   2  -5  170.08   11.40
  -4   2   5  170.38   11.50
  -3  -2   5   57.49    4.40
   3  -2  -5   53.99    4.40
   3   2  -5   64.29    4.40
  -3   2   5   66.19    4.40
  -2  -2   5 1078.09  107.59
   2   2  -5 1099.39  109.29
  -1  -2   5  533.05   39.60
   1  -2  -5  637.94   39.50
   1   2  -5  590.74   39.50
  -1   2   5  536.75   39.50
   0  -2   5  222.88   16.90
   0  -2  -5  266.07   16.80
   0   2   5  230.18   16.90
   0   2  -5  245.78   16.90
   1  -2   5 1149.69   78.89
  -2  -2  -5  197.98   12.80
   2  -2   5  164.18   12.80
   2   2   5  176.08   12.80
  -2   2  -5  181.48   12.90
   3  -2   5   41.50    3.80
  -3  -2  -5   47.30    3.70
  -3   2  -5   53.49    3.90
   3   2   5   40.50    3.70
  -4  -2  -5  132.59    9.30
   4  -2   5  127.19    9.50
   4   2   5  122.99    9.40
  -4   2  -5  128.89    9.40
   5  -2   5 1177.68   85.19
  -5  -2  -5 1344.77   85.09
   5   2   5 1166.08   85.09
  -5   2  -5 1268.57   85.19
   6  -2   5  206.18   15.60
  -6  -2  -5  237.88   15.50
  -6   2  -5  212.48   15.50
   6   2   5  209.88   15.50
   7  -2   5   54.59    4.60
  -7  -2  -5   55.69    4.40
   7   2   5   48.90    4.50
  -7   2  -5   51.09    4.60
   8  -2   5   14.20    2.20
  -8  -2  -5   15.50    2.10
  -8   2  -5   18.20    2.40
   8   2   5   12.20    2.10
  -9  -2  -5  154.18   10.70
  -9   2  -5  132.19   10.70
 -10  -2  -5   12.20    2.20
 -10   2  -5    8.30    2.10
 -11  -2  -5  133.59    9.70
 -11   2  -5  121.49    9.80
 -12  -2  -5   70.09    5.60
 -12   2  -5   61.99    5.70
 -13  -2  -5   31.10    3.40
 -13   2  -5   30.00    3.70
 -14  -2  -5   28.40    3.40
 -14   2  -5   18.60    2.90
 -14   3   5   12.00    1.20
 -14   3   5   15.50    1.30
 -13   3   5   32.50    2.60
 -12   3   5    3.00    0.80
 -11   3   5   52.39    4.00
 -10   3   5    2.80    0.90
  -9   3   5    1.10    0.70
  -8   3   5    7.50    1.10
  -7   3   5   91.89    6.90
  -7   3   5   97.09    6.70
  -6   3   5  201.88   14.00
  -5  -3   5  204.58   14.80
  -5   3   5  209.88   14.90
   5   3  -5  227.78   14.70
  -4  -3   5   41.00    3.10
   4   3  -5   38.90    2.90
  -4   3   5   41.10    3.10
  -3  -3   5  139.19   10.20
   3   3  -5  146.39   10.20
  -3   3   5  150.88   10.20
  -2  -3   5  130.09    9.70
  -2   3   5  144.29    9.70
  -1  -3   5 1568.94  155.78
   0  -3   5   20.30    2.10
   0   3   5   24.30    2.20
   0   3  -5   26.80    2.30
   1  -3   5   90.59    7.50
  -1  -3  -5  112.49    7.50
   1   3   5  101.39    7.50
  -1   3  -5  105.79    7.60
   2  -3   5  142.59   11.10
  -2  -3  -5  159.58   10.90
  -2   3  -5  157.28   11.10
   2   3   5  152.48   11.00
   3  -3   5   39.10    3.70
  -3  -3  -5   51.49    3.60
   3   3   5   35.30    3.60
  -3   3  -5   50.99    3.90
  -4  -3  -5  120.29    8.30
   4  -3   5  106.89    8.50
  -4   3  -5  115.69    8.40
   4   3   5  107.29    8.30
   5  -3   5  208.38   15.10
  -5  -3  -5  197.88   14.80
   5   3   5  209.58   15.00
  -5   3  -5  219.38   15.00
   6  -3   5  115.29    9.20
  -6  -3  -5  132.39    9.10
  -6   3  -5  129.89    9.30
   6   3   5  112.69    9.10
  -7  -3  -5    5.70    1.40
   7  -3   5    4.60    1.60
   7   3   5    3.00    1.30
  -7   3  -5    4.70    1.60
  -8  -3  -5   68.09    4.80
   8  -3   5   45.50    4.90
   8   3   5   53.79    4.90
  -8   3  -5   61.69    5.10
  -9  -3  -5   27.20    2.90
  -9   3  -5   25.00    3.20
 -10  -3  -5    4.90    1.60
 -10   3  -5    4.30    1.90
 -11  -3  -5   34.80    3.60
 -11   3  -5   35.20    3.90
 -12  -3  -5    0.90    1.40
 -12   3  -5    4.80    2.00
 -13  -3  -5    8.50    2.10
 -13   3  -5    4.20    2.10
 -14  -3  -5   12.70    2.40
 -14   3  -5   13.70    2.70
 -15   4   5    3.30    0.60
 -15   4   5    4.60    0.80
 -14   4   5    2.20    0.90
 -13   4   5   53.19    4.10
 -12   4   5    2.00    1.00
 -11   4   5   30.00    2.80
 -10   4   5   88.09    6.60
  -9   4   5   89.49    6.70
  -8   4   5   47.00    3.80
  -7   4   5    0.40    0.80
  -6   4   5   38.60    3.00
  -5  -4   5 1371.06   97.09
   5   4  -5 1471.45   96.99
  -4  -4   5  222.38   15.70
   4   4  -5  234.98   15.70
  -4   4   5  220.48   15.70
  -3  -4   5   21.30    1.90
   3   4  -5   22.60    1.90
  -3   4   5   19.60    1.80
   2  -4  -5    6.30    1.00
  -2  -4   5    5.80    1.10
  -2   4   5    6.00    1.00
   1  -4  -5  843.92   57.59
  -1  -4   5  803.32   57.69
   1   4  -5  872.71   57.69
   0  -4   5 1615.44  110.69
   1  -4   5  439.66   33.80
  -1  -4  -5  534.05   33.70
  -1   4  -5  501.35   33.90
   1   4   5  476.35   33.70
   2  -4   5   91.49    7.50
  -2  -4  -5  109.29    7.40
  -2   4  -5  102.09    7.60
   2   4   5  100.09    7.40
  -3  -4  -5  650.53   40.90
   3  -4   5  520.35   41.00
  -3   4  -5  626.24   41.10
   3   4   5  570.84   40.90
  -4  -4  -5  255.67   17.20
   4  -4   5  233.78   17.40
   4   4   5  228.08   17.30
  -4   4  -5  259.77   17.50
  -5  -4  -5 1014.90   68.29
   5  -4   5  941.51   68.59
  -5   4  -5 1096.59   68.59
   5   4   5  922.61   68.39
  -6  -4  -5    7.30    1.50
   6  -4   5    5.70    1.60
   6   4   5    4.10    1.50
  -6   4  -5    6.40    1.80
  -7  -4  -5    5.00    1.40
   7  -4   5    1.40    1.40
  -7   4  -5    1.90    1.50
   7   4   5    4.80    1.50
   8  -4   5   95.89    8.30
  -8  -4  -5  122.29    8.20
  -8   4  -5  114.79    8.40
   8   4   5   93.59    8.10
  -9  -4  -5   36.90    3.50
  -9   4  -5   35.50    3.90
 -10  -4  -5  206.28   14.50
 -10   4  -5  193.48   14.80
 -11  -4  -5  170.88   12.00
 -11   4  -5  153.08   12.20
 -12  -4  -5    2.30    1.70
 -12   4  -5   -0.30    1.50
 -13  -4  -5   19.90    2.70
 -13   4  -5   17.00    3.00
 -14  -4  -5    5.00    1.80
 -14   4  -5    2.40    2.10
 -15   5   5    0.70    0.90
 -14   5   5    0.70    0.90
 -13   5   5   24.60    2.50
 -12   5   5   91.89    6.90
 -11   5   5   21.90    2.40
 -10   5   5  101.29    7.60
  -9   5   5   95.09    7.20
  -8   5   5  333.57   23.30
  -7   5   5  103.89    7.70
  -6   5   5  440.76   31.40
   6   5  -5  469.25   31.20
  -5  -5   5  254.87   19.70
  -5   5   5  285.07   19.70
   5   5  -5  310.57   19.60
  -4  -5   5  759.32   53.29
   4   5  -5  812.52   53.19
  -4   5   5  756.92   53.19
  -3  -5   5  927.81   71.59
   3   5  -5 1161.88   71.59
  -2  -5   5 1483.45  101.59
   1  -5  -5  144.09   10.30
  -1  -5   5  136.29   10.50
  -1   5   5  144.69   10.30
   1   5  -5  156.28   10.50
   0  -5  -5  273.47   18.30
   0  -5   5  248.78   18.40
   0   5  -5  272.97   18.40
   0   5   5  250.87   18.20
   1  -5   5  248.08   20.00
  -1  -5  -5  300.67   19.90
   1   5   5  283.67   19.80
  -1   5  -5  302.87   20.00
   2  -5   5 1879.51  128.89
  -3  -5  -5  381.66   26.80
   3  -5   5  374.96   27.10
  -3   5  -5  403.76   27.10
   3   5   5  384.56   26.90
   4  -5   5  239.98   17.60
   4   5   5  232.18   17.40
  -4   5  -5  268.57   17.70
  -5  -5  -5  162.58   10.50
   5  -5   5  135.49   10.80
   5   5   5  144.89   10.60
  -5   5  -5  133.19   10.70
   6  -5   5  197.58   15.00
  -6  -5  -5  217.48   14.70
   6   5   5  185.98   14.70
  -6   5  -5  222.48   15.10
   7  -5   5  482.65   36.50
  -7  -5  -5  572.64   36.20
   7   5   5  470.45   36.30
  -7   5  -5  556.74   36.50
  -8  -5  -5   83.99    6.00
   8  -5   5   76.19    6.40
   8   5   5   64.29    6.10
  -8   5  -5   79.89    6.40
  -9  -5  -5   65.39    5.30
  -9   5  -5   62.09    5.70
 -10  -5  -5   11.00    2.10
 -10   5  -5   12.80    2.60
 -11  -5  -5   70.49    5.70
 -11   5  -5   67.29    6.20
 -12  -5  -5   72.39    5.70
 -12   5  -5   61.79    6.00
 -13  -5  -5    4.80    1.80
 -13   5  -5    5.00    2.20
 -14  -5  -5   29.40    3.60
 -14   5  -5   27.80    3.90
 -15   6   5    0.30    1.10
 -14   6   5    1.90    1.00
 -13   6   5   13.20    1.80
 -12   6   5    3.90    1.30
 -11   6   5   -0.20    1.10
 -10   6   5   44.50    4.00
  -9   6   5   45.00    4.00
  -8   6   5   42.30    3.70
  -7   6   5    2.30    1.00
   7   6  -5    3.00    0.40
   7   6  -5    2.90    0.40
   6   6  -5  178.38   12.40
  -5  -6   5  292.17   20.90
  -5   6   5  308.77   20.90
  -4  -6   5  692.73   50.49
   4   6  -5  805.42   50.49
  -4   6   5  706.63   50.49
  -3  -6   5 1008.30   67.99
  -3   6   5  899.41   67.79
   3   6  -5 1062.69   67.89
  -2  -6   5   69.69    5.40
   2   6  -5   70.89    5.20
  -2   6   5   65.99    5.10
   1  -6  -5   89.99    6.60
  -1  -6   5   80.89    6.70
   1   6  -5   97.19    6.70
   0  -6  -5  869.61   58.49
   0  -6   5  804.42   58.69
   0   6  -5  887.41   58.59
   0   6   5  842.62   58.39
  -1  -6  -5  676.23   45.30
   1  -6   5  610.54   45.50
  -1   6  -5  675.53   45.50
   1   6   5  666.43   45.30
  -2  -6  -5  514.65   33.20
   2  -6   5  448.86   33.40
  -2   6  -5  485.65   33.40
   2   6   5  466.55   33.20
  -3  -6  -5   67.09    5.20
   3  -6   5   59.39    5.30
   3   6   5   67.39    5.20
  -3   6  -5   67.69    5.30
  -4  -6  -5  358.46   23.10
   4  -6   5  298.37   23.30
   4   6   5  318.37   23.10
  -4   6  -5  340.87   23.40
  -5  -6  -5   85.39    5.90
   5  -6   5   67.39    6.10
   5   6   5   64.29    5.90
  -5   6  -5   80.79    6.20
   6  -6   5   22.10    3.10
  -6  -6  -5   23.10    2.60
  -6   6  -5   29.40    3.20
   6   6   5   25.30    2.80
   7  -6   5   13.40    2.50
  -7  -6  -5   18.60    2.30
   7   6   5   14.70    2.20
  -7   6  -5   17.80    2.70
   8  -6   5   20.10    2.90
  -8  -6  -5   20.10    2.50
   8   6   5   18.00    2.60
  -8   6  -5   17.50    2.90
  -9  -6  -5   23.70    2.80
  -9   6  -5   22.70    3.30
 -10  -6  -5    3.70    1.60
 -10   6  -5    2.20    1.90
 -11  -6  -5    7.00    1.90
 -11   6  -5    0.80    1.90
 -12  -6  -5   33.40    3.50
 -12   6  -5   24.70    3.70
 -13  -6  -5    7.10    2.00
 -13   6  -5    5.70    2.20
 -14  -6  -5    0.80    1.80
 -14   6  -5   -1.30    1.70
 -15   7   5    2.30    1.40
 -14   7   5    6.40    1.50
 -13   7   5    2.30    1.30
 -12   7   5   18.40    2.40
 -11   7   5    1.20    1.30
 -10   7   5   17.90    2.50
  -9   7   5   87.29    6.90
  -8   7   5   92.19    7.20
  -7   7   5    1.60    1.20
   7   7  -5    3.90    0.60
   7   7  -5    3.20    0.50
  -6   7   5    3.40    1.40
   6   7  -5    6.00    0.90
  -5  -7   5   10.10    1.40
  -5   7   5   13.00    1.50
   5   7  -5   10.80    1.40
  -4  -7   5  299.07   21.90
  -4   7   5  299.27   21.80
   4   7  -5  342.07   21.80
  -3  -7   5  689.33   43.80
  -3   7   5  580.24   43.60
  -2  -7   5    6.90    1.40
   2   7  -5    9.30    1.40
  -2   7   5    6.70    1.10
  -1  -7   5  306.27   21.40
   1   7  -5  321.67   21.30
  -1   7   5  282.47   21.10
   0  -7  -5   20.90    2.30
   0  -7   5   22.00    2.50
   0   7   5   20.50    2.10
   0   7  -5   22.00    2.20
  -1  -7  -5   45.70    3.70
   1  -7   5   42.90    3.90
  -1   7  -5   43.50    3.80
   1   7   5   46.60    3.60
  -2  -7  -5  144.09    9.70
   2  -7   5  123.09    9.80
  -2   7  -5  139.59    9.90
   2   7   5  122.69    9.50
  -3  -7  -5   32.70    3.10
   3  -7   5   31.20    3.30
  -3   7  -5   25.50    3.20
   3   7   5   32.80    2.80
  -4  -7  -5  121.29    8.30
   4  -7   5  106.49    8.60
   4   7   5  102.49    8.20
  -4   7  -5  109.29    8.50
   5  -7   5   12.00    2.30
  -5  -7  -5   16.50    2.10
  -5   7  -5    9.50    2.20
   5   7   5   12.20    2.00
  -6  -7  -5   27.10    2.80
   6  -7   5   25.10    3.10
  -6   7  -5   28.80    3.20
   6   7   5   19.70    2.70
   7  -7   5    2.20    1.60
  -7  -7  -5    0.00    1.30
  -7   7  -5    0.40    1.20
   7   7   5    0.80    1.20
   8  -7   5    9.20    2.10
  -8  -7  -5    4.50    1.60
   8   7   5    5.80    1.90
  -8   7  -5    8.40    2.30
  -9  -7  -5    6.90    1.90
  -9   7  -5   10.10    2.50
 -10  -7  -5   26.80    3.10
 -10   7  -5   23.00    3.50
 -11  -7  -5   40.40    3.70
 -11   7  -5   31.20    4.30
 -12  -7  -5    1.70    1.70
 -12   7  -5    3.90    2.20
 -13  -7  -5    4.40    1.90
 -13   7  -5    4.20    2.40
 -15   8   5   12.70    2.10
 -14   8   5    9.30    1.80
 -13   8   5   -0.10    1.20
 -12   8   5    8.80    1.90
 -11   8   5   49.10    4.50
 -10   8   5  137.99   10.40
  -9   8   5  211.98   15.40
   8   8  -5   36.50    2.60
   8   8  -5   34.00    2.60
  -8   8   5   33.30    3.50
   7   8  -5    3.30    0.70
   7   8  -5    5.30    0.90
  -7   8   5    4.30    1.40
   6   8  -5  480.55   30.00
  -6   8   5  381.86   30.30
   5   8  -5  473.55   32.70
  -4  -8   5 1311.47   89.69
  -4   8   5 1304.17   89.59
  -3  -8   5  320.97   21.50
  -3   8   5  289.77   21.20
  -2  -8   5  643.34   43.80
  -2   8   5  578.44   43.50
   2   8  -5  676.43   43.70
  -1  -8   5  983.60   66.29
  -1   8   5  894.31   65.89
   1   8  -5 1007.40   66.19
   0  -8   5  339.67   23.20
   0   8   5  308.57   22.80
   0   8  -5  335.97   23.00
   1  -8   5  909.51   63.59
  -1  -8  -5  941.91   63.29
   1   8   5  897.51   63.19
  -1   8  -5  930.41   63.39
  -2  -8  -5   85.19    6.50
   2  -8   5   79.59    6.70
  -2   8  -5   83.69    6.70
   2   8   5   85.79    6.30
   3  -8   5  276.47   19.80
  -3  -8  -5  278.07   19.40
   3   8   5  269.97   19.30
  -3   8  -5  275.27   19.60
  -4  -8  -5  955.80   63.49
   4  -8   5  900.51   63.89
  -4   8  -5  927.11   63.79
   4   8   5  902.11   63.49
  -5  -8  -5  315.17   21.90
   5   8   5  310.77   21.90
  -5   8  -5  305.07   22.10
  -6  -8  -5    7.80    1.80
   6  -8   5   10.80    2.30
   6   8   5   12.00    2.00
  -6   8  -5    9.40    2.20
  -7  -8  -5   10.20    2.10
   7  -8   5   13.00    2.40
   7   8   5   10.30    2.00
  -7   8  -5   10.90    2.40
   8  -8   5   35.50    4.20
  -8  -8  -5   39.60    3.70
  -8   8  -5   36.40    3.90
  -9  -8  -5  169.98   12.30
  -9   8  -5  163.18   12.80
 -10  -8  -5  187.88   14.10
 -10   8  -5  201.48   14.70
 -11  -8  -5   28.80    3.20
 -11   8  -5   25.90    3.70
 -12  -8  -5    3.50    1.70
 -12   8  -5    5.30    2.20
 -13  -8  -5   13.50    2.60
 -13   8  -5   16.20    3.10
 -15   9   5    5.30    1.80
 -14   9   5    0.60    1.40
 -13   9   5    8.00    1.90
 -12   9   5   36.70    3.90
 -11   9   5   11.30    2.40
 -10   9   5  206.78   15.20
  -9   9   5   25.80    3.20
   9   9  -5   24.60    1.90
   9   9  -5   23.80    1.90
   8   9  -5  122.49    8.30
   8   9  -5  114.19    8.20
  -8   9   5  111.89    9.00
   7   9  -5  256.67   18.70
  -7   9   5  251.17   19.30
   7   9  -5  299.77   18.80
   6   9  -5   48.10    3.70
  -6   9   5   41.20    4.20
   5   9  -5   14.00    1.70
  -4  -9   5   20.00    2.40
  -4   9   5   25.30    2.40
   4   9  -5   30.70    2.60
  -3  -9   5  119.19    9.20
  -3   9   5  115.39    8.90
   3   9  -5  136.79    9.10
  -2  -9   5  121.29    9.10
   2   9  -5  132.19    9.00
  -2   9   5  111.79    8.80
  -1  -9   5  458.95   31.20
   1   9  -5  482.95   31.10
  -1   9   5  398.26   30.80
   0  -9   5   79.19    6.30
   0   9  -5   76.19    6.00
   0   9   5   75.09    5.80
   1  -9   5  183.18   13.70
   1   9   5  185.78   13.30
  -1   9  -5  191.48   13.60
   2  -9   5  520.95   34.60
  -2  -9  -5  482.75   34.20
  -2   9  -5  473.85   34.30
   2   9   5  489.55   34.10
   3  -9   5  223.98   17.30
  -3  -9  -5  218.08   16.90
  -3   9  -5  239.48   17.10
   3   9   5  265.87   16.90
   4  -9   5   49.50    4.70
  -4  -9  -5   49.50    4.40
   4   9   5   47.20    4.20
  -4   9  -5   51.59    4.60
   5  -9   5  269.97   19.20
  -5  -9  -5  260.47   18.70
  -5   9  -5  251.77   18.90
   5   9   5  267.17   18.70
  -6  -9  -5  127.29    9.80
   6  -9   5  137.99   10.50
   6   9   5  131.89   10.00
  -6   9  -5  137.69   10.20
   7  -9   5  128.49   10.40
  -7  -9  -5  143.29   10.00
   7   9   5  117.49   10.00
  -7   9  -5  146.79   10.50
  -8  -9  -5  239.18   17.90
  -8   9  -5  262.57   18.40
  -9  -9  -5   28.20    3.30
  -9   9  -5   30.50    3.90
 -10  -9  -5   32.30    3.50
 -10   9  -5   33.40    4.20
 -11  -9  -5   52.59    4.80
 -11   9  -5   47.50    5.20
 -12  -9  -5   35.30    3.80
 -12   9  -5   39.70    4.80
 -13  -9  -5   33.20    3.80
 -13   9  -5   30.30    4.40
 -14  10   5   -1.50    1.50
 -13  10   5    6.40    2.00
 -12  10   5    0.00    1.50
 -11  10   5   17.40    2.90
 -10  10   5   -0.50    1.60
  10  10  -5   -0.30    0.30
  10  10  -5    0.00    0.40
   9  10  -5   28.50    2.50
  -9  10   5   39.80    3.70
   9  10  -5   31.80    2.60
  -8  10   5    3.10    1.60
   8  10  -5    1.20    0.90
   8  10  -5    2.60    0.80
  -7  10   5   51.59    4.80
   7  10  -5   49.10    4.00
   7  10  -5   60.29    4.30
   6  10  -5    0.20    0.80
  -6  10   5    0.80    1.20
   5  10  -5    5.80    1.20
  -4 -10   5   20.70    2.40
  -4  10   5   23.10    2.30
   4  10  -5   21.00    2.10
  -3 -10   5   29.90    3.00
  -3  10   5   27.00    2.70
   3  10  -5   36.50    2.90
  -2 -10   5    1.70    1.10
  -2  10   5    1.10    0.90
   2  10  -5    1.40    0.90
  -1 -10   5    6.60    1.60
   1  10  -5    7.00    1.40
  -1  10   5    6.00    1.10
   0 -10   5   34.40    3.90
   0  10  -5   44.70    3.70
   0  10   5   45.70    3.60
   1 -10   5    0.40    1.30
  -1  10  -5    0.80    1.10
   1  10   5    0.60    1.00
   2 -10   5   10.60    2.20
  -2  10  -5    8.70    1.90
   2  10   5    8.90    1.40
  -3 -10  -5    3.30    1.50
   3 -10   5    3.70    1.40
  -3  10  -5    2.60    1.20
   3  10   5    2.90    1.00
  -4 -10  -5   15.00    2.10
   4 -10   5   12.90    2.30
  -4  10  -5   11.60    2.20
   4  10   5    7.90    1.60
   5 -10   5   34.70    3.90
  -5 -10  -5   29.70    3.30
   5  10   5   36.90    3.30
  -5  10  -5   31.30    3.40
   6 -10   5    1.80    1.60
  -6 -10  -5    1.80    1.50
  -6  10  -5    0.00    1.60
   6  10   5    0.20    1.30
   7 -10   5   27.20    3.80
  -7 -10  -5   30.20    3.30
  -7  10  -5   25.90    3.70
  -8 -10  -5    3.30    1.70
  -8  10  -5    1.30    2.10
  -9 -10  -5    1.00    1.50
  -9  10  -5    0.10    1.50
 -10 -10  -5    1.70    1.40
 -10  10  -5    2.80    2.00
 -11 -10  -5    0.70    1.60
 -11  10  -5   -2.10    1.70
 -12 -10  -5   -1.00    1.40
 -12  10  -5   -1.10    1.90
 -13 -10  -5    4.30    1.90
 -13  10  -5    4.80    2.50
 -14  11   5   11.60    2.50
 -13  11   5   48.30    4.90
 -12  11   5   31.70    3.90
 -11  11   5    8.20    2.30
 -10  11   5   94.99    7.70
  10  11  -5   89.29    6.50
   9  11  -5   56.89    4.10
  -9  11   5   53.19    5.00
   9  11  -5   48.00    3.90
  -8  11   5  243.58   16.70
   8  11  -5  230.58   15.90
   8  11  -5  208.38   15.70
  -7  11   5   32.40    3.80
   7  11  -5   22.20    2.30
   7  11  -5   28.60    2.60
   6  11  -5   13.50    1.90
  -6  11   5   12.90    2.40
  -5  11   5   15.50    2.60
   5  11  -5   13.80    1.90
  -4  11   5   68.59    5.30
  -3 -11   5   55.79    4.70
  -3  11   5   53.59    4.40
  -2 -11   5   22.60    2.60
   2  11  -5   25.30    2.50
  -2  11   5   22.50    2.20
  -1 -11   5  155.18   11.60
   1  11  -5  153.28   11.40
  -1  11   5  156.68   11.20
   0 -11   5  150.68   11.10
   0  11  -5  148.49   10.80
   0  11   5  137.59   10.50
   1 -11   5  265.17   18.20
  -1  11  -5  234.48   17.80
   1  11   5  249.58   17.60
   2 -11   5  265.77   18.40
   2  11   5  236.38   17.70
  -2  11  -5  256.57   18.10
   3 -11   5  130.99   10.00
  -3  11  -5  116.59    9.60
   3  11   5  133.09    9.40
   4 -11   5    5.00    1.80
  -4  11  -5    7.60    1.80
   4  11   5    7.30    1.50
   5 -11   5   79.49    7.10
  -5 -11  -5   86.39    6.70
  -5  11  -5   83.19    6.80
   5  11   5   80.79    6.50
   6 -11   5   22.80    3.30
  -6 -11  -5   22.60    2.90
   6  11   5   22.90    2.80
  -6  11  -5   23.60    3.30
  -7 -11  -5  135.89   10.20
   7 -11   5  126.59   10.80
  -7  11  -5  142.79   10.70
  -8 -11  -5  282.97   20.90
  -8  11  -5  304.87   21.40
  -9 -11  -5   17.60    2.60
  -9  11  -5   22.50    3.50
 -10 -11  -5    1.00    1.50
 -10  11  -5    4.40    2.10
 -11 -11  -5   20.50    2.90
 -12 -11  -5   14.30    2.40
 -12  11  -5   21.00    3.60
 -14  12   5   24.90    3.60
 -13  12   5    1.90    2.10
 -12  12   5   50.89    5.20
 -11  12   5   13.70    2.60
  11  12  -5   14.40    1.30
 -10  12   5   33.60    4.20
  10  12  -5   35.60    3.00
  -9  12   5   53.29    5.40
   9  12  -5   62.49    4.70
   8  12  -5   36.10    3.20
  -8  12   5   29.90    3.80
   7  12  -5   10.90    1.50
   7  12  -5   14.50    1.90
  -7  12   5    9.20    2.40
   6  12  -5  265.27   18.20
  -6  12   5  245.98   18.80
  -5  12   5  119.39   10.20
   5  12  -5  137.59    9.60
   4  12  -5   33.10    3.10
  -3 -12   5    2.00    1.10
   3  12  -5    4.90    1.30
  -3  12   5    4.40    1.20
  -2 -12   5   34.80    3.60
   2  12  -5   40.40    3.50
  -2  12   5   34.10    3.20
  -1 -12   5    8.90    1.90
   1  12  -5   12.50    1.90
  -1  12   5    9.60    1.70
   0 -12   5  173.78   13.80
   0  12   5  185.28   13.30
   0  12  -5  198.78   13.60
   1 -12   5  273.07   18.70
   1  12   5  253.07   18.10
  -1  12  -5  242.28   18.30
   2 -12   5    2.60    1.40
  -2  12  -5    0.50    1.30
   2  12   5    3.30    1.10
   3 -12   5   83.29    7.10
   3  12   5   87.59    6.60
  -3  12  -5   84.99    6.90
   4 -12   5   42.00    4.40
  -4  12  -5   38.50    4.10
   4  12   5   42.70    3.70
   5 -12   5   86.79    7.40
  -5  12  -5   82.19    6.90
   5  12   5   84.29    6.60
   6 -12   5   96.19    8.00
  -6  12  -5   87.09    7.70
  -7  12  -5   42.00    4.70
  -8  12  -5   75.59    6.70
  -9 -12  -5   44.30    4.10
  -9  12  -5   38.70    4.70
 -10  12  -5    6.00    2.20
 -11  12  -5   37.70    4.90
 -12  12  -5   -2.40    2.00
 -13  13   5    1.30    2.30
 -12  13   5    3.90    2.00
 -11  13   5   20.70    3.40
  11  13  -5   16.90    1.80
  10  13  -5    8.80    1.40
 -10  13   5    9.60    2.40
   9  13  -5   13.90    1.90
  -9  13   5   18.20    3.00
  -8  13   5   56.39    5.70
   8  13  -5   56.09    4.70
  -7  13   5   51.69    5.10
   7  13  -5   48.80    4.30
   6  13  -5   11.80    2.00
  -6  13   5   10.00    2.40
  -5  13   5   46.90    4.80
   5  13  -5   42.90    3.90
   4  13  -5   15.20    2.30
  -3  13   5    5.40    1.40
  -2 -13   5    2.50    1.20
  -2  13   5    2.80    1.20
   2  13  -5    4.20    1.40
  -1 -13   5    3.60    1.50
  -1  13   5    1.50    1.20
   1  13  -5    7.30    1.60
   0 -13   5   10.30    2.30
   0  13  -5   11.40    2.20
   0  13   5   12.60    1.90
   1 -13   5   37.60    4.20
   1  13   5   34.30    3.40
  -1  13  -5   38.30    3.80
   2 -13   5    5.80    2.00
  -2  13  -5    4.40    1.70
   2  13   5    2.00    1.20
   3 -13   5    9.50    2.10
   3  13   5    9.90    1.80
  -3  13  -5   13.10    2.10
   4 -13   5   41.40    4.70
  -4  13  -5   47.80    4.40
   4  13   5   40.70    3.90
   5 -13   5    6.20    2.00
   5  13   5    5.30    1.60
  -5  13  -5    7.90    1.90
   6 -13   5   22.30    3.50
  -6  13  -5   25.30    3.70
  -7  13  -5   24.50    3.70
  -8  13  -5   20.50    3.40
  -9  13  -5    5.90    2.40
 -10  13  -5    6.20    2.30
 -11  13  -5   -1.70    2.00
 -12  13  -5   -0.40    2.30
 -13  14   5    6.30    2.40
 -12  14   5    6.90    2.80
 -11  14   5    2.40    2.10
  11  14  -5    3.70    1.10
  10  14  -5   11.60    1.70
 -10  14   5    7.60    2.50
  -9  14   5    1.10    1.80
   9  14  -5    2.90    1.40
   8  14  -5  115.99    9.40
  -8  14   5  136.19   10.30
  -7  14   5   16.20    3.20
   7  14  -5   14.60    2.30
   6  14  -5   64.29    5.60
  -6  14   5   66.59    6.30
  -5  14   5  102.89    8.70
  -4  14   5   25.70    3.80
   4  14  -5   19.70    2.70
   3  14  -5  196.88   13.60
  -3  14   5  173.28   13.30
  -2 -14   5   40.90    4.60
   2  14  -5   56.79    4.70
  -2  14   5   52.19    4.30
  -1 -14   5   38.30    4.20
   1  14  -5   45.00    4.20
  -1  14   5   40.40    3.60
   0 -14   5  476.25   37.30
   0  14   5  533.75   36.80
   0  14  -5  576.14   37.20
   1 -14   5  369.96   27.30
  -1  14  -5  378.16   27.00
   1  14   5  391.16   26.70
   2 -14   5   17.60    3.10
  -2  14  -5   17.70    2.60
   2  14   5   16.40    2.30
   3 -14   5    3.00    1.90
  -3  14  -5    1.70    1.60
   3  14   5    3.80    1.20
   4 -14   5   39.20    4.10
   4  14   5   33.60    3.40
  -4  14  -5   31.60    3.60
   5 -14   5   86.09    8.10
  -5  14  -5   96.79    7.80
   6 -14   5  230.88   17.90
  -6  14  -5  236.88   17.30
  -7  14  -5   11.60    2.90
  -8  14  -5   67.49    6.50
  -9  14  -5   41.60    4.70
 -10  14  -5    5.20    2.30
 -11  14  -5    3.00    2.30
 -12  15   5   18.60    3.60
 -11  15   5    3.40    2.20
  11  15  -5    2.70    1.20
  10  15  -5    4.40    1.50
 -10  15   5    6.40    2.50
   9  15  -5   -1.10    1.10
  -9  15   5    2.30    2.20
   8  15  -5   77.59    6.40
  -8  15   5   74.59    7.20
   7  15  -5   49.10    4.80
  -7  15   5   60.99    5.80
   6  15  -5   66.39    5.90
  -6  15   5   71.89    6.80
  -5  15   5   16.50    3.30
   5  15  -5   14.40    2.40
   4  15  -5    7.80    1.90
  -4  15   5    5.60    2.50
  -3  15   5   28.50    3.20
   2  15  -5  186.78   13.00
  -2  15   5  161.48   12.60
   1  15  -5  162.58   12.00
  -1  15   5  156.38   11.70
   0 -15   5    7.20    2.40
   0  15  -5   13.00    2.40
   0  15   5   12.70    2.10
   1 -15   5   35.80    4.50
  -1  15  -5   51.19    4.70
   1  15   5   51.49    4.30
   2 -15   5  107.69    8.70
   2  15   5  104.19    7.80
  -2  15  -5   97.99    8.30
   3 -15   5   32.70    4.40
   3  15   5   32.80    3.30
  -3  15  -5   32.10    3.50
   4 -15   5   95.49    8.50
  -4  15  -5   96.59    8.00
   4  15   5   95.09    7.40
   5 -15   5   11.20    2.90
  -5  15  -5   11.20    2.70
  -6  15  -5   30.50    4.10
  -7  15  -5  211.78   15.90
  -8  15  -5   22.80    3.60
  -9  15  -5   13.90    3.20
 -10  15  -5    6.80    2.50
 -11  15  -5    3.80    2.50
 -12  16   5    3.90    2.50
  12  16  -5    6.90    2.50
 -11  16   5    3.30    2.20
  11  16  -5    0.50    1.30
  10  16  -5    9.30    1.90
 -10  16   5   14.10    3.00
   9  16  -5   17.60    2.70
  -9  16   5   23.50    3.70
  -8  16   5    4.40    2.70
   8  16  -5    5.60    1.90
  -7  16   5   42.30    5.40
   7  16  -5   51.59    4.80
   6  16  -5   50.99    4.70
  -6  16   5   44.10    5.20
   5  16  -5   76.09    6.50
  -5  16   5   69.79    7.20
   4  16  -5    2.10    1.60
  -4  16   5    1.80    1.30
  -4  16   5    2.40    2.40
  -3  16   5   46.20    4.70
  -3  16   5   56.39    6.10
   3  16  -5   62.39    5.20
  -2  16   5   67.69    5.70
   2  16  -5   75.69    6.30
  -1  16   5   88.29    7.00
   1  16  -5   86.79    7.30
   0 -16   5   13.80    3.00
   0  16   5   13.10    2.30
   0  16  -5   15.90    2.60
   1 -16   5    9.60    2.70
   1  16   5   13.10    2.30
  -1  16  -5   19.00    2.70
   2 -16   5   18.20    3.30
  -2  16  -5   14.40    2.70
   2  16   5   12.40    2.20
   3 -16   5    7.10    2.30
  -3  16  -5    2.80    1.90
   3  16   5    3.50    1.30
   4 -16   5   -0.10    1.60
  -4  16  -5    0.90    1.50
   5 -16   5   24.80    4.00
  -5  16  -5   23.40    3.70
  -6  16  -5    0.30    1.60
  -7  16  -5   -0.80    2.00
  -8  16  -5   -0.80    1.80
  -9  16  -5    2.60    2.20
 -10  16  -5    8.00    2.80
  11  17  -5    4.20    1.80
 -11  17   5    6.80    2.70
  10  17  -5    5.00    1.80
 -10  17   5    1.00    2.40
   9  17  -5    2.60    1.70
  -9  17   5    2.10    2.60
   8  17  -5    2.80    1.70
  -8  17   5    4.70    2.60
   7  17  -5   37.70    4.40
  -7  17   5   48.50    5.40
  -6  17   5    9.10    2.90
  -5  17   5    4.80    2.80
   5  17  -5    1.50    1.90
  -4  17   5    6.40    2.00
   4  17  -5    9.20    2.20
  -4  17   5    6.70    2.90
   3  17  -5   23.00    3.30
  -3  17   5   16.70    3.90
  -3  17   5   23.90    3.10
  -2  17   5   48.00    4.30
   2  17  -5   45.20    4.80
  -1  17   5    2.10    1.80
   1  17  -5    4.10    1.70
   0  17   5   11.10    2.30
   0  17  -5   11.60    2.60
   1 -17   5   21.50    3.60
   1  17   5   28.90    3.30
  -1  17  -5   27.40    3.30
   2 -17   5    1.20    1.70
   2  17   5    4.30    1.70
  -2  17  -5    9.70    2.00
   3 -17   5   20.40    3.80
  -3  17  -5   24.70    3.60
   4 -17   5   68.79    7.10
  -4  17  -5   74.19    6.70
  -5  17  -5    0.70    1.60
  -6  17  -5   35.60    4.50
  -7  17  -5   23.20    3.50
  -8  17  -5    9.50    2.80
  -9  17  -5    2.30    2.30
 -10  17  -5    2.00    2.40
 -11  18   5   18.40    3.80
  11  18  -5   19.70    2.80
 -10  18   5   54.59    6.20
  10  18  -5   51.89    5.20
   9  18  -5   39.60    4.40
  -9  18   5   39.70    5.40
  -8  18   5    5.40    2.80
   8  18  -5    6.20    2.10
  -7  18   5    9.50    3.10
   7  18  -5    9.70    2.50
   6  18  -5   -0.30    1.30
  -6  18   5   -1.10    2.10
   5  18  -5  102.69    8.70
  -5  18   5  106.19    9.60
  -4  18   5   44.10    6.00
   4  18  -5   41.70    4.60
  -4  18   5   45.30    4.50
  -3  18   5    4.60    2.00
   3  18  -5    4.00    2.10
  -3  18   5    4.50    2.90
   2  18  -5   38.40    4.40
  -2  18   5   40.10    3.90
  -2  18   5   38.40    5.70
  -1  18   5    8.10    2.00
   1  18  -5    2.90    1.90
   0  18  -5   49.70    4.70
   0  18   5   36.90    4.10
  -1  18  -5   85.29    7.60
   1  18   5   90.39    7.20
   2 -18   5   -0.70    2.10
  -2  18  -5    2.50    2.00
   3 -18   5    9.60    3.10
  -3  18  -5    8.40    2.20
   4 -18   5   25.30    4.10
  -4  18  -5   25.90    3.90
  -5  18  -5  106.39    9.10
  -6  18  -5   44.20    5.00
  -7  18  -5    1.00    2.10
  -8  18  -5    2.20    2.20
  -9  18  -5   26.70    4.30
 -10  19   5    6.30    3.00
  10  19  -5    6.10    2.40
  -9  19   5    1.70    2.40
   9  19  -5   -3.20    1.90
   8  19  -5   10.00    2.70
  -8  19   5   14.80    3.50
  -7  19   5   28.60    4.60
   7  19  -5   27.40    3.90
   6  19  -5   36.00    4.20
  -6  19   5   30.30    4.70
   5  19  -5   10.30    2.80
  -5  19   5   15.00    3.30
  -4  19   5    1.50    2.60
   4  19  -5    3.70    2.00
  -4  19   5    1.80    1.80
  -3  19   5    6.90    1.90
  -3  19   5   11.30    3.60
   3  19  -5    8.10    2.50
   2  19  -5   34.10    4.10
  -2  19   5   31.90    5.50
  -2  19   5   32.30    3.90
   1  19  -5   40.40    4.10
  -1  19   5   33.80    3.90
  -1  19   5   32.50    5.50
   0  19   5   50.09    4.90
   0  19  -5   58.29    5.50
  -1  19  -5    4.00    2.10
  -2  19  -5   59.29    5.80
   3 -19   5   25.90    4.20
  -3  19  -5   37.10    3.90
  -4  19  -5   32.00    4.40
  -5  19  -5    6.70    2.60
  -6  19  -5    2.20    1.80
  -7  19  -5    1.10    2.00
  -8  19  -5   14.50    2.90
  -9  19  -5    3.10    2.70
   9  20  -5    4.00    2.30
  -9  20   5    9.00    3.30
   8  20  -5   18.00    3.40
  -8  20   5   20.10    4.10
   7  20  -5   17.70    3.00
  -7  20   5   17.30    4.00
  -6  20   5    3.10    2.60
   6  20  -5   -1.40    1.80
  -5  20   5    0.70    1.60
   5  20  -5   -0.30    1.80
  -5  20   5   -1.80    2.20
  -4  20   5    2.50    2.00
  -4  20   5    3.10    1.70
   4  20  -5    1.40    2.00
   3  20  -5   60.39    6.40
  -3  20   5   74.99    6.40
  -3  20   5   76.49    7.90
   2  20  -5   15.00    2.90
  -2  20   5   15.00    4.00
  -2  20   5   11.90    2.50
  -1  20   5    2.60    2.70
   1  20  -5   -1.90    1.10
  -1  20   5    0.10    1.30
   0  20   5    7.70    3.00
   0  20  -5    4.80    2.20
  -1  20  -5    2.50    2.00
  -2  20  -5   -0.20    1.80
  -3  20  -5    6.00    2.50
  -4  20  -5    0.60    1.50
  -5  20  -5   -0.90    1.90
  -6  20  -5    1.80    2.00
  -7  20  -5   -0.80    1.80
  -8  20  -5    0.50    2.20
   8  21  -5   38.40    5.10
  -8  21   5   35.90    5.70
  -7  21   5    0.20    2.30
   7  21  -5   -3.90    1.30
  -6  21   5    4.50    3.00
   6  21  -5    7.10    2.40
   5  21  -5    5.40    2.40
  -5  21   5    7.70    3.30
  -5  21   5    5.40    2.00
  -4  21   5   27.50    3.80
  -4  21   5   29.40    5.10
   4  21  -5   26.10    4.00
   3  21  -5   50.09    5.60
  -3  21   5   53.39    5.30
  -3  21   5   60.99    7.00
  -2  21   5   14.70    4.00
  -2  21   5   16.20    2.90
   2  21  -5   15.70    3.10
  -1  21   5   -1.60    2.30
   1  21  -5    4.20    2.10
   0  21  -5    0.60    1.30
   0  21   5   -2.30    2.30
   1  21   5    4.60    2.90
  -1  21  -5    3.90    2.00
  -2  21  -5   18.30    3.30
  -3  21  -5   84.69    7.80
  -4  21  -5    1.20    1.60
  -5  21  -5    7.00    2.50
  -6  21  -5    4.70    2.20
  -7  21  -5    2.50    1.80
   7  22  -5   -2.00    1.90
  -7  22   5   -3.20    2.20
  -6  22   5    5.10    2.60
  -6  22   5   -2.00    1.50
   6  22  -5   -2.10    1.80
  -5  22   5    9.90    3.60
  -5  22   5   12.50    2.40
   5  22  -5   11.20    2.90
  -4  22   5   28.60    5.30
   4  22  -5   32.80    4.50
  -4  22   5   22.60    3.70
  -3  22   5    9.90    3.70
   3  22  -5   15.30    3.30
   2  22  -5   -1.20    1.80
  -2  22   5    3.50    2.80
   1  22  -5   18.20    3.30
  -1  22   5   11.80    3.80
   0  22   5   -1.50    2.50
   0  22  -5    1.60    2.00
   1  22   5   15.10    4.00
  -1  22  -5   11.00    2.50
   2  22   5    3.90    3.10
  -3  22  -5    0.10    1.70
  -4  22  -5   13.40    2.70
  -5  22  -5    4.80    2.50
  -6  22  -5    1.80    2.20
  -6  23   5    1.90    2.10
   6  23  -5    2.10    2.70
  -6  23   5    3.20    3.20
  -5  23   5    1.80    2.60
   5  23  -5   -0.30    2.40
   4  23  -5   -2.80    2.00
  -4  23   5    2.00    3.20
  -3  23   5    3.70    2.70
   3  23  -5    9.20    2.80
   2  23  -5    1.90    2.30
  -2  23   5    5.80    3.20
   1  23  -5    1.50    2.30
  -1  23   5   -1.10    2.90
   0  23  -5    0.20    2.00
   0  23   5    5.80    3.30
   1  23   5    1.60    3.00
  -1  23  -5    8.20    2.60
  -2  23  -5    4.40    2.10
   2  23   5   -2.50    2.80
  -3  23  -5    3.20    2.00
   3  23   5   -3.40    1.60
  -4  23  -5    1.60    2.00
   4  23   5   -3.00    2.40
  -4  24   5   10.90    3.90
   4  24  -5   11.80    3.20
  -3  24   5    2.00    2.30
   3  24  -5   -3.00    2.10
  -2  24   5    5.80    3.50
   2  24  -5    5.70    2.60
   1  24  -5   19.60    3.90
  -1  24   5   25.30    5.10
   0  24   5    4.90    3.70
   0  24  -5   11.70    3.10
  -1  24  -5    4.90    2.60
   1  24   5   -3.60    2.70
   2  24   5    3.00    3.00
  -2  24  -5    0.50    2.20
  -7   0   6  903.11   61.69
  -6   0   6  479.85   32.90
  -5   0   6  421.26   29.00
   4   0  -6   52.59    3.70
  -4   0   6   47.20    3.80
  -3   0   6 1126.69   77.09
  -2   0   6  991.50   67.99
  -1   0   6 1957.10  186.18
   0   0  -6   59.89    4.10
   0   0   6   45.00    4.10
  -1   0  -6  162.38   10.70
   1   0   6  135.79   10.70
   2   0   6 1263.57   86.79
  -3   0  -6  238.78   16.20
   3   0   6  217.68   16.30
   4   0   6  953.60   69.19
  -4   0  -6 1054.39   69.09
  -5   0  -6  563.44   35.40
   5   0   6  451.65   35.30
   6   0   6   82.09    6.90
  -6   0  -6   91.09    6.70
   7   0   6  319.67   24.10
  -7   0  -6  359.66   24.00
   8   0   6  185.88   15.00
  -8   0  -6  227.28   15.00
  -9   0  -6  155.88   11.60
 -10   0  -6    7.30    2.00
 -11   0  -6   20.30    2.80
 -12   0  -6   74.19    6.40
 -13   0  -6    7.80    2.10
 -14   0  -6   14.60    2.70
  -9   1   6   73.09    5.10
  -9   1   6   72.89    5.10
  -8   1   6   38.10    2.70
  -8   1   6   34.10    2.60
  -7  -1   6   58.99    4.20
  -7   1   6   61.49    4.30
  -6  -1   6  198.78   14.20
  -6   1   6  212.18   14.20
  -5  -1   6  927.01   63.99
   5   1  -6  895.11   63.89
  -5   1   6  983.90   63.99
   4  -1  -6   93.19    6.50
  -4  -1   6   88.79    6.60
  -4   1   6   93.59    6.60
   3  -1  -6   65.59    4.60
   3   1  -6   66.09    4.60
  -3   1   6   56.49    4.60
  -2  -1   6  449.26   30.80
  -2   1   6  468.85   30.80
   2   1  -6  420.26   30.70
   1  -1  -6    2.80    0.80
  -1  -1   6    4.20    1.00
  -1   1   6    5.30    1.00
   1   1  -6    5.00    0.90
   0  -1  -6  775.52   48.30
   0  -1   6  629.34   48.40
   0   1  -6  751.82   48.40
   0   1   6  653.13   48.40
   1  -1   6  280.67   21.20
  -1  -1  -6  324.57   21.20
   1   1   6  296.97   21.20
  -1   1  -6  310.67   21.20
   2  -1   6   33.70    3.40
  -2  -1  -6   45.30    3.30
  -2   1  -6   39.60    3.40
   2   1   6   32.90    3.30
   3  -1   6   12.40    1.70
  -3  -1  -6   12.10    1.60
   3   1   6   11.60    1.80
  -3   1  -6   10.60    1.60
   4  -1   6  211.38   16.20
  -4  -1  -6  233.78   16.10
   4   1   6  217.98   16.20
  -4   1  -6  240.98   16.20
  -5  -1  -6  139.69    9.50
   5  -1   6  111.89    9.50
   5   1   6  115.29    9.50
  -5   1  -6  145.09    9.60
  -6  -1  -6   21.30    2.60
   6  -1   6   22.80    2.80
  -6   1  -6   23.70    2.90
   6   1   6   25.50    2.80
  -7  -1  -6   23.60    2.70
   7  -1   6   16.90    2.60
  -7   1  -6   22.70    2.70
   7   1   6   20.90    2.70
  -8  -1  -6   15.60    2.30
   8  -1   6   13.90    2.40
   8   1   6   14.70    2.40
  -8   1  -6   14.60    2.30
  -9  -1  -6   69.29    5.50
  -9   1  -6   59.69    5.50
 -10  -1  -6  120.79    9.30
 -10   1  -6  123.39    9.40
 -11  -1  -6   24.10    3.20
 -11   1  -6   25.00    3.20
 -12  -1  -6    7.60    2.00
 -12   1  -6    6.20    2.20
 -13  -1  -6    2.50    1.60
 -13   1  -6   -1.50    1.50
 -14  -1  -6    3.10    1.90
 -14   1  -6   -0.60    1.80
 -11   2   6   13.50    1.10
 -11   2   6   16.50    1.20
 -10   2   6   14.10    1.20
 -10   2   6   11.50    1.10
  -9   2   6   17.80    1.70
  -9   2   6   17.20    1.50
  -8   2   6   15.20    1.40
  -8   2   6   13.30    1.50
  -7   2   6   62.79    4.50
  -6  -2   6   36.90    2.90
  -6   2   6   42.00    3.00
  -5  -2   6   88.49    6.70
   5   2  -6   98.59    6.60
  -5   2   6   95.99    6.70
  -4  -2   6    6.00    1.00
   4  -2  -6    5.00    0.90
  -4   2   6    9.00    1.00
   4   2  -6    8.00    0.90
  -3  -2   6  331.37   22.90
  -3   2   6  332.07   22.80
   3   2  -6  327.07   22.80
   2  -2  -6   98.79    7.60
  -2  -2   6  107.39    7.70
  -2   2   6  114.19    7.70
  -1  -2   6   17.80    1.90
   1  -2  -6   21.90    1.90
  -1   2   6   17.30    1.80
   1   2  -6   19.80    1.90
   0  -2  -6  307.27   19.30
   0  -2   6  247.98   19.40
   0   2   6  270.67   19.40
   0   2  -6  282.07   19.40
   1  -2   6  198.18   15.70
  -1  -2  -6  243.38   15.60
  -1   2  -6  228.18   15.60
   1   2   6  214.28   15.70
   2  -2   6 1057.79   73.19
  -2  -2  -6 1134.79   72.99
  -2   2  -6 1070.29   73.09
   2   2   6  990.50   73.09
  -3  -2  -6  329.77   21.80
   3  -2   6  299.57   21.90
  -3   2  -6  324.17   21.90
   3   2   6  288.37   21.80
  -4  -2  -6   43.70    3.40
   4  -2   6   34.60    3.60
  -4   2  -6   43.40    3.70
   4   2   6   34.10    3.40
   5  -2   6  639.14   50.49
  -5  -2  -6  803.82   50.39
  -5   2  -6  815.42   50.59
   5   2   6  659.03   50.49
  -6  -2  -6    5.50    1.60
   6  -2   6    4.70    1.70
  -6   2  -6    4.20    1.70
   6   2   6    7.60    1.70
   7  -2   6   56.09    5.50
  -7  -2  -6   72.79    5.40
   7   2   6   56.59    5.40
  -7   2  -6   72.59    5.60
  -8  -2  -6  121.69    8.30
   8  -2   6  100.79    8.50
   8   2   6   94.39    8.30
  -8   2  -6  115.89    8.50
  -9  -2  -6    7.50    1.90
  -9   2  -6    7.10    2.10
 -10  -2  -6    2.40    1.70
 -10   2  -6    1.10    1.70
 -11  -2  -6   -0.80    1.40
 -11   2  -6    2.30    1.80
 -12  -2  -6    7.20    2.00
 -12   2  -6    9.80    2.50
 -13  -2  -6    2.40    1.70
 -13   2  -6    1.30    1.70
 -14  -2  -6   -1.00    1.80
 -14   2  -6   -1.60    1.50
 -13   3   6    4.10    0.50
 -13   3   6    4.10    0.50
 -12   3   6   14.60    1.30
 -12   3   6   14.70    1.40
 -11   3   6   17.20    1.70
 -11   3   6   15.10    1.50
 -10   3   6   35.00    2.90
 -10   3   6   35.00    2.70
  -9   3   6  167.28   11.80
  -9   3   6  172.18   12.00
  -8   3   6  167.08   12.30
  -8   3   6  179.78   12.10
  -7   3   6  526.35   36.10
  -6  -3   6  100.39    7.30
  -6   3   6  107.49    7.40
  -5  -3   6  647.64   46.90
  -5   3   6  702.63   46.90
   5   3  -6  700.93   46.80
  -4  -3   6  659.73   46.80
  -4   3   6  716.23   46.80
   4   3  -6  670.13   46.70
  -3  -3   6  365.16   26.40
   3   3  -6  367.86   26.30
  -3   3   6  409.66   26.30
   2  -3  -6  357.56   23.20
  -2  -3   6  313.37   23.30
  -2   3   6  334.67   23.30
  -1  -3   6  227.18   17.20
   1  -3  -6  265.27   17.10
  -1   3   6  236.58   17.20
   1   3  -6  252.27   17.20
   0  -3   6 1847.32  192.48
   0  -3  -6 2372.26  223.08
   0   3  -6 1911.01  188.88
   0   3   6 1563.74  215.78
   1  -3   6 1956.40  205.08
   1   3   6 1802.32  226.08
  -1   3  -6 2054.69  201.28
  -2  -3  -6  581.74   36.00
   2  -3   6  488.55   36.10
  -2   3  -6  532.85   36.20
   2   3   6  477.35   36.10
   3  -3   6   15.40    2.30
  -3  -3  -6   19.30    1.90
  -3   3  -6   16.60    2.30
   3   3   6   15.90    2.20
   4  -3   6  576.84   42.10
  -4  -3  -6  651.13   41.90
   4   3   6  557.54   42.00
  -4   3  -6  636.84   42.10
  -5  -3  -6 1138.09   70.59
   5  -3   6  961.50   70.79
   5   3   6  914.31   70.69
  -5   3  -6 1089.29   70.79
   6  -3   6  233.98   19.40
  -6  -3  -6  303.17   19.30
  -6   3  -6  300.47   19.60
   6   3   6  250.17   19.30
  -7  -3  -6  286.67   18.30
   7  -3   6  237.08   18.50
  -7   3  -6  274.77   18.60
   7   3   6  229.58   18.40
  -8  -3  -6   68.69    5.10
   8  -3   6   52.99    5.20
  -8   3  -6   63.09    5.30
   8   3   6   50.99    5.00
  -9  -3  -6  417.36   28.70
  -9   3  -6  399.86   28.90
 -10  -3  -6  245.58   16.50
 -10   3  -6  211.28   16.60
 -11  -3  -6   57.49    4.90
 -11   3  -6   51.59    5.10
 -12  -3  -6    3.10    1.60
 -12   3  -6    4.30    2.20
 -13  -3  -6    5.80    2.10
 -13   3  -6    9.40    2.30
 -14  -3  -6   15.20    2.80
 -14   3  -6   15.90    2.80
 -14   4   6    4.60    0.60
 -14   4   6    5.60    0.80
 -13   4   6    4.70    0.80
 -13   4   6    5.50    1.00
 -12   4   6    9.40    1.20
 -12   4   6    7.30    1.10
 -11   4   6   77.29    5.40
 -11   4   6   64.69    5.10
 -10   4   6  129.99    8.70
 -10   4   6  111.09    8.50
  -9   4   6  123.79    8.50
  -9   4   6  109.39    8.20
  -8   4   6   15.10    1.60
  -8   4   6   14.90    1.80
  -7   4   6  193.18   13.50
  -6  -4   6  272.57   20.50
  -6   4   6  299.87   20.60
   6   4  -6  316.87   20.30
  -5  -4   6  423.06   29.20
   5   4  -6  419.16   29.10
  -5   4   6  430.16   29.20
  -4  -4   6   13.20    1.40
  -4   4   6   10.60    1.30
   4   4  -6   10.00    1.20
   3  -4  -6  128.89    9.90
  -3  -4   6  132.89    9.90
  -3   4   6  142.99    9.90
   3   4  -6  151.18    9.90
  -2  -4   6 1162.68   81.09
   2   4  -6 1202.48   80.99
   1  -4  -6  491.75   31.80
  -1  -4   6  425.56   31.90
   1   4  -6  467.35   31.80
  -1   4   6  452.65   31.80
   0  -4   6  432.36   31.50
   0   4   6  453.95   31.30
   0   4  -6  470.85   31.40
   1  -4   6    5.20    1.40
  -1   4  -6    4.10    1.20
   1   4   6    7.40    1.40
   2  -4   6  300.67   22.80
  -2  -4  -6  344.67   22.60
  -2   4  -6  332.07   22.80
   2   4   6  315.37   22.70
   3  -4   6 1222.88   89.49
  -3  -4  -6 1440.46   89.29
   3   4   6 1208.88   89.39
  -3   4  -6 1334.47   89.49
   4  -4   6  587.84   44.50
  -4  -4  -6  705.23   44.30
  -4   4  -6  673.33   44.50
   4   4   6  592.54   44.30
  -5  -4  -6   15.20    2.00
   5  -4   6   10.00    2.10
  -5   4  -6   10.60    2.20
   5   4   6    8.00    1.70
  -6  -4  -6  729.43   46.30
   6  -4   6  616.74   46.50
   6   4   6  635.24   46.40
  -6   4  -6  691.33   46.60
   7  -4   6   76.39    6.40
  -7  -4  -6   81.29    6.10
   7   4   6   66.29    6.20
  -7   4  -6   80.49    6.30
   8  -4   6  101.69    8.50
  -8  -4  -6  114.59    8.20
  -8   4  -6  113.49    8.60
   8   4   6   95.29    8.30
  -9  -4  -6  216.18   15.00
  -9   4  -6  195.98   15.20
 -10  -4  -6    4.50    2.00
 -10   4  -6    3.00    2.00
 -11  -4  -6   61.29    5.20
 -11   4  -6   55.79    5.40
 -12  -4  -6   32.20    3.50
 -12   4  -6   33.30    3.90
 -13  -4  -6   35.30    4.00
 -13   4  -6   35.80    4.30
 -15   5   6    2.60    0.70
 -14   5   6    1.20    0.70
 -14   5   6   -0.70    0.80
 -13   5   6   -0.30    0.70
 -13   5   6   -1.40    0.70
 -12   5   6    5.70    1.20
 -12   5   6    4.40    1.00
 -11   5   6    1.80    0.90
 -11   5   6    2.80    1.20
 -10   5   6   21.60    2.30
 -10   5   6   19.20    2.10
  -9   5   6    0.60    1.00
  -9   5   6    1.20    0.80
  -8   5   6    3.90    1.00
  -8   5   6    6.30    1.30
  -7   5   6  146.89   10.40
  -6   5   6  169.68   11.70
   6   5  -6  163.88   11.50
  -5  -5   6   16.10    1.80
   5   5  -6   19.30    1.70
  -5   5   6   18.30    1.80
  -4  -5   6   25.30    2.40
  -4   5   6   25.40    2.30
   4   5  -6   28.90    2.30
  -3  -5   6   79.09    6.20
   3   5  -6   82.39    6.10
  -3   5   6   87.09    6.10
   2  -5  -6   29.50    2.90
  -2  -5   6   30.50    2.90
   2   5  -6   40.50    3.00
  -2   5   6   34.30    2.80
   1  -5  -6   74.69    5.60
  -1  -5   6   74.29    5.70
  -1   5   6   69.69    5.50
   1   5  -6   76.19    5.60
   0  -5  -6   18.90    2.10
   0  -5   6   16.20    2.10
   0   5   6   15.50    1.80
   0   5  -6   18.10    2.10
  -1  -5  -6   24.20    2.30
   1  -5   6   17.60    2.20
   1   5   6   18.10    2.00
  -1   5  -6   21.80    2.20
  -2  -5  -6   95.69    6.50
   2  -5   6   71.79    6.60
   2   5   6   85.09    6.60
  -2   5  -6   89.09    6.80
   3  -5   6   72.49    6.30
  -3   5  -6   88.99    6.50
   3   5   6   76.89    6.20
  -4  -5  -6  164.18   10.50
   4  -5   6  133.79   10.80
   4   5   6  126.39   10.50
  -4   5  -6  149.39   10.80
   5  -5   6    6.10    1.60
  -5  -5  -6    7.20    1.70
   5   5   6    7.50    1.70
  -5   5  -6    3.80    1.80
   6  -5   6   13.00    2.30
   6   5   6   11.30    2.10
  -6   5  -6   14.20    2.50
   7  -5   6   21.30    3.10
  -7  -5  -6   25.10    2.90
  -7   5  -6   24.00    3.20
   7   5   6   23.40    3.00
   8  -5   6  119.89    9.90
  -8   5  -6  134.69   10.00
  -9  -5  -6   94.49    7.20
  -9   5  -6   86.79    7.60
 -10  -5  -6    8.30    2.00
 -10   5  -6    7.30    2.30
 -11  -5  -6    2.60    1.80
 -11   5  -6    2.50    1.90
 -12  -5  -6    1.50    1.80
 -12   5  -6   -0.20    1.80
 -13  -5  -6    1.60    1.90
 -13   5  -6   -0.50    1.80
 -15   6   6    0.80    0.70
 -15   6   6    3.00    1.00
 -14   6   6    2.10    1.10
 -14   6   6    1.90    0.90
 -13   6   6    7.70    1.50
 -13   6   6    6.70    1.30
 -12   6   6    2.90    1.20
 -11   6   6   41.70    3.80
 -10   6   6  133.49    9.40
 -10   6   6  117.19    9.00
  -9   6   6    3.10    1.30
  -9   6   6    1.50    1.00
  -8   6   6   38.40    3.20
  -8   6   6   36.90    3.50
   7   6  -6   37.30    2.40
  -7   6   6   25.70    3.00
  -7   6   6   30.90    2.80
   7   6  -6   31.30    2.30
  -6  -6   6   52.69    4.50
  -6   6   6   61.49    4.60
   6   6  -6   64.39    4.30
  -5  -6   6  316.67   22.40
  -5   6   6  319.57   22.30
   5   6  -6  328.67   22.30
  -4  -6   6   78.49    5.70
   4   6  -6   79.89    5.60
  -4   6   6   65.79    5.50
  -3  -6   6  546.45   36.00
   3   6  -6  495.25   35.80
  -3   6   6  516.45   35.80
   2  -6  -6  315.37   23.30
  -2  -6   6  335.47   23.50
  -2   6   6  328.57   23.30
   2   6  -6  363.56   23.40
  -1  -6   6  195.58   13.70
   1  -6  -6  184.18   13.60
  -1   6   6  187.78   13.50
   1   6  -6  196.88   13.60
   0  -6  -6   91.49    6.40
   0  -6   6   80.49    6.40
   0   6  -6   86.49    6.50
   0   6   6   76.49    6.30
  -1  -6  -6  330.77   21.20
   1  -6   6  265.57   21.40
  -1   6  -6  312.97   21.40
   1   6   6  298.37   21.20
   2  -6   6  641.24   47.70
  -2  -6  -6  720.13   47.50
   2   6   6  686.83   47.50
  -2   6  -6  701.93   47.70
  -3  -6  -6  986.70   62.99
   3  -6   6  864.31   63.29
  -3   6  -6  904.31   63.19
   3   6   6  902.31   63.09
   4  -6   6  625.04   46.70
  -4  -6  -6  751.92   46.40
   4   6   6  629.24   46.40
  -4   6  -6  673.83   46.60
   5  -6   6    2.50    1.60
  -5  -6  -6    3.30    1.50
  -5   6  -6    2.00    1.70
   5   6   6    2.90    1.50
  -6  -6  -6  199.28   13.40
   6  -6   6  176.98   13.80
   6   6   6  167.58   13.50
  -6   6  -6  197.48   13.80
   7  -6   6  389.06   28.40
   7   6   6  372.06   28.10
  -7   6  -6  436.36   28.40
   8  -6   6  176.18   15.00
  -8  -6  -6  221.78   14.70
  -8   6  -6  203.38   15.00
  -9  -6  -6   11.70    2.10
  -9   6  -6    8.80    2.50
 -10  -6  -6   11.20    2.10
 -10   6  -6    7.80    2.50
 -11  -6  -6   51.99    4.50
 -11   6  -6   43.60    4.90
 -12  -6  -6   38.30    4.20
 -12   6  -6   42.30    4.50
 -13  -6  -6   24.80    3.30
 -13   6  -6   27.00    3.60
 -15   7   6    3.40    1.00
 -15   7   6    7.70    1.50
 -14   7   6   14.80    1.90
 -14   7   6   10.20    1.60
 -13   7   6    6.00    1.50
 -12   7   6   37.40    3.60
 -11   7   6   -0.40    1.20
 -10   7   6  152.78   11.30
  -9   7   6  127.29    9.60
  -8   7   6   61.49    5.00
  -8   7   6   55.99    4.60
   7   7  -6   18.40    1.50
  -7   7   6   16.00    2.20
  -7   7   6   16.40    1.80
   6   7  -6   25.60    2.10
  -6   7   6   21.90    2.30
  -5  -7   6   24.70    2.30
  -5   7   6   18.30    2.20
   5   7  -6   27.30    2.20
  -4  -7   6  979.30   69.69
   4   7  -6 1080.69   69.69
  -4   7   6  984.80   69.59
  -3  -7   6   97.29    7.30
  -3   7   6   95.79    7.10
  -2  -7   6   12.30    1.80
  -2   7   6    9.10    1.40
   2   7  -6    9.60    1.50
   1  -7  -6    7.70    1.40
  -1  -7   6    5.50    1.40
   1   7  -6    8.40    1.40
  -1   7   6    4.00    1.00
   0  -7   6 1527.15  108.19
   0   7  -6 1622.64  108.09
  -1  -7  -6  714.83   47.50
   1  -7   6  630.84   47.70
  -1   7  -6  702.93   47.70
   1   7   6  701.23   47.50
  -2  -7  -6  253.57   17.50
   2  -7   6  252.67   17.90
  -2   7  -6  240.88   17.70
   2   7   6  244.48   17.50
   3  -7   6   82.69    7.30
  -3  -7  -6   96.69    7.10
   3   7   6   92.09    7.10
  -3   7  -6   94.19    7.20
  -4  -7  -6   99.89    6.90
   4  -7   6   80.89    7.20
  -4   7  -6   89.19    7.00
   4   7   6   82.19    6.90
  -5  -7  -6  686.23   44.20
   5  -7   6  593.24   44.50
  -5   7  -6  638.64   44.50
   5   7   6  627.64   44.30
   6  -7   6  160.38   12.50
  -6  -7  -6  179.38   12.10
  -6   7  -6  173.18   12.50
   6   7   6  147.79   12.20
   7  -7   6  107.09    9.20
  -7  -7  -6  132.29    8.80
   7   7   6   99.19    8.80
  -7   7  -6  122.79    9.30
  -8  -7  -6   -1.10    1.40
  -8   7  -6    1.60    1.90
  -9  -7  -6   11.40    2.20
  -9   7  -6   11.30    2.60
 -10  -7  -6  100.89    8.10
 -10   7  -6  103.29    8.50
 -11  -7  -6   37.30    3.80
 -11   7  -6   36.70    4.40
 -12  -7  -6    4.00    1.70
 -12   7  -6    3.10    2.10
 -13  -7  -6    0.30    1.60
 -13   7  -6    1.10    1.90
 -15   8   6    0.10    0.90
 -15   8   6   -0.50    1.20
 -14   8   6    0.40    1.20
 -13   8   6    9.80    1.90
 -12   8   6   -0.60    1.30
 -11   8   6   22.60    2.90
 -10   8   6   40.10    4.00
  -9   8   6    3.00    1.60
  -8   8   6   28.30    3.30
   8   8  -6   34.50    2.30
   8   8  -6   28.10    2.30
  -7   8   6   -0.50    0.70
  -7   8   6    0.30    1.10
   7   8  -6    1.10    0.60
  -6   8   6   26.90    2.70
   6   8  -6   37.10    2.70
  -5  -8   6  121.39    9.00
  -5   8   6  124.79    8.90
  -4  -8   6   21.20    2.20
  -4   8   6   20.60    2.10
   4   8  -6   19.50    2.10
  -3  -8   6   55.79    4.50
  -3   8   6   52.59    4.30
  -2  -8   6  153.98   11.80
   2   8  -6  167.48   11.70
  -2   8   6  163.38   11.60
  -1  -8   6    0.90    1.00
   1   8  -6    0.90    1.00
  -1   8   6    0.50    0.80
   0  -8   6  125.59    9.90
   0  -8  -6  125.49    9.70
   0   8  -6  134.19    9.80
   0   8   6  143.19    9.70
  -1  -8  -6  168.38   11.70
   1  -8   6  145.29   11.90
  -1   8  -6  161.28   11.80
   1   8   6  165.58   11.60
   2  -8   6  118.39    9.20
  -2  -8  -6  127.69    9.00
   2   8   6  112.89    8.80
  -2   8  -6  118.69    9.00
  -3  -8  -6   44.80    3.70
   3  -8   6   37.20    4.10
  -3   8  -6   38.70    3.80
   3   8   6   42.30    3.70
  -4  -8  -6   56.59    4.70
   4  -8   6   48.30    4.90
   4   8   6   50.49    4.60
  -4   8  -6   55.39    4.90
   5  -8   6  142.89   11.70
  -5  -8  -6  156.78   11.20
   5   8   6  151.88   11.40
  -5   8  -6  159.68   11.70
   6  -8   6   32.00    3.60
  -6  -8  -6   31.90    3.30
   6   8   6   27.50    3.00
  -6   8  -6   30.10    3.30
   7  -8   6    7.80    2.10
  -7  -8  -6    9.60    1.70
   7   8   6    6.20    1.80
  -7   8  -6    8.60    2.30
  -8  -8  -6   53.29    4.70
  -8   8  -6   49.10    5.10
  -9  -8  -6   14.20    2.40
  -9   8  -6    9.50    2.60
 -10  -8  -6    3.00    1.70
 -10   8  -6    2.80    2.10
 -11  -8  -6    2.20    1.60
 -11   8  -6    1.00    2.00
 -12  -8  -6    3.20    1.70
 -12   8  -6    2.60    2.10
 -13  -8  -6   17.20    2.70
 -13   8  -6   19.40    3.40
 -14   9   6    1.50    1.40
 -13   9   6   29.30    3.40
 -12   9   6   -1.20    1.40
 -11   9   6   25.50    3.30
 -10   9   6  133.29   10.30
  -9   9   6   65.59    5.70
   8   9  -6    7.10    0.90
   8   9  -6    8.20    1.00
  -8   9   6    6.80    1.90
   7   9  -6   81.39    5.50
  -7   9   6   68.79    5.60
  -7   9   6   67.19    6.10
  -6   9   6   19.70    2.30
   6   9  -6   26.50    2.30
  -5  -9   6   82.39    7.10
   5   9  -6  108.89    7.10
  -5   9   6   93.89    7.10
  -4  -9   6  166.98   12.00
   4   9  -6  178.08   11.90
  -4   9   6  150.58   11.80
  -3  -9   6    3.60    1.20
  -3   9   6    0.90    0.90
   3   9  -6    3.70    1.00
  -2  -9   6   88.29    7.00
  -2   9   6   84.79    6.70
   2   9  -6   96.19    6.90
  -1  -9   6  344.97   23.50
   1   9  -6  331.17   23.30
  -1   9   6  319.37   23.10
   0  -9   6  244.48   18.20
   0   9  -6  252.87   18.00
   0   9   6  260.37   17.90
  -1  -9  -6   19.60    2.20
   1  -9   6   17.10    2.50
   1   9   6   14.30    2.10
  -1   9  -6   22.40    2.60
   2  -9   6   18.40    2.60
  -2  -9  -6   15.90    2.10
  -2   9  -6   11.00    2.20
   2   9   6   15.70    2.10
  -3  -9  -6   71.09    5.50
   3  -9   6   61.49    5.80
  -3   9  -6   69.89    5.70
   3   9   6   61.19    5.20
   4  -9   6  112.89    8.90
  -4  -9  -6  113.39    8.40
  -4   9  -6  105.69    8.60
   4   9   6  107.49    8.40
  -5  -9  -6  141.69   10.50
   5  -9   6  132.59   10.90
   5   9   6  136.09   10.50
  -5   9  -6  150.28   10.80
   6  -9   6    0.30    1.50
  -6  -9  -6    3.00    1.50
   6   9   6    1.90    1.40
  -6   9  -6   -0.50    1.50
   7  -9   6    9.00    2.40
  -7  -9  -6   12.10    2.20
  -7   9  -6    8.40    2.30
  -8  -9  -6   10.60    2.10
  -8   9  -6   10.80    2.60
  -9  -9  -6    3.10    1.70
  -9   9  -6    3.20    2.10
 -10  -9  -6   37.10    3.80
 -10   9  -6   33.40    4.40
 -11  -9  -6    2.40    1.80
 -11   9  -6    2.20    2.20
 -12  -9  -6    8.60    2.10
 -12   9  -6    8.50    2.70
 -13  -9  -6    2.80    1.80
 -13   9  -6    1.10    2.20
 -14  10   6   -0.50    1.50
 -13  10   6   -0.10    1.60
 -12  10   6  127.39   10.00
 -11  10   6  206.58   15.40
 -10  10   6    1.50    1.70
   9  10  -6   50.99    3.80
   9  10  -6   51.79    3.90
  -9  10   6   60.09    5.10
   8  10  -6   18.30    1.80
  -8  10   6   12.80    2.50
   8  10  -6   15.30    1.60
  -7  10   6  158.18   11.70
  -7  10   6  147.59   12.20
   7  10  -6  174.58   11.50
   6  10  -6   51.49    4.20
  -6  10   6   53.29    4.30
  -5 -10   6    3.60    1.20
   5  10  -6    2.60    1.10
  -5  10   6    5.70    1.20
  -4 -10   6    9.00    1.70
  -4  10   6    9.20    1.50
  -3 -10   6  286.47   21.40
  -3  10   6  283.07   21.10
   3  10  -6  338.17   21.40
  -2 -10   6  204.88   14.90
  -2  10   6  191.88   14.50
   2  10  -6  217.08   14.70
  -1 -10   6  115.09    8.90
   1  10  -6  109.89    8.60
  -1  10   6  119.89    8.50
   0 -10   6  250.77   17.70
   0  10   6  237.98   17.10
   0  10  -6  240.28   17.40
   1 -10   6  906.21   59.19
   1  10   6  807.32   58.49
  -1  10  -6  841.02   58.79
  -2 -10  -6    4.80    1.60
   2 -10   6    7.30    2.00
   2  10   6    6.00    1.30
  -2  10  -6    6.00    1.50
   3 -10   6  134.09   11.00
  -3 -10  -6  144.49   10.70
  -3  10  -6  148.29   10.90
   3  10   6  148.49   10.60
  -4 -10  -6   57.89    4.80
   4 -10   6   56.49    5.20
  -4  10  -6   49.00    4.90
   4  10   6   54.49    4.70
  -5 -10  -6   53.99    5.00
   5 -10   6   51.49    5.40
   5  10   6   56.99    4.80
  -5  10  -6   64.39    5.40
   6 -10   6  107.79    9.20
  -6 -10  -6  115.89    8.80
  -6  10  -6  122.49    9.20
   6  10   6  107.59    8.70
   7 -10   6   74.39    7.20
  -7 -10  -6   82.29    6.80
  -7  10  -6   91.69    7.30
  -8 -10  -6   37.10    3.90
  -8  10  -6   37.60    4.50
  -9 -10  -6   12.40    2.40
  -9  10  -6   23.40    3.40
 -10 -10  -6    2.60    1.60
 -10  10  -6    1.10    1.90
 -11 -10  -6    6.30    2.10
 -11  10  -6    7.10    2.60
 -12 -10  -6   11.80    2.40
 -12  10  -6   17.70    3.30
 -14  11   6    9.70    2.30
 -12  11   6    1.80    1.80
 -11  11   6   15.30    2.80
  10  11  -6    1.50    0.50
 -10  11   6    2.20    1.70
  10  11  -6    1.90    0.50
   9  11  -6    5.40    0.90
   9  11  -6    6.00    1.10
  -9  11   6    6.40    2.00
  -8  11   6  135.19   10.70
   8  11  -6  150.98    9.90
   8  11  -6  124.79    9.70
  -7  11   6    2.40    1.90
  -6  11   6   41.20    4.00
  -6  11   6   45.10    4.60
   6  11  -6   49.99    3.90
  -5  11   6   57.99    5.10
   5  11  -6   71.79    5.20
  -4 -11   6   -0.40    1.00
  -4  11   6    1.50    1.00
  -3 -11   6   51.69    5.00
   3  11  -6   66.29    4.90
  -3  11   6   57.79    4.70
  -2 -11   6   27.10    3.00
   2  11  -6   30.20    2.90
  -2  11   6   28.00    2.70
  -1 -11   6   21.20    3.00
   1  11  -6   22.90    2.70
  -1  11   6   26.50    2.60
   0 -11   6  406.36   30.20
   0  11  -6  437.06   30.10
   0  11   6  437.56   29.80
   1 -11   6   23.80    3.30
  -1  11  -6   21.00    2.90
   1  11   6   26.80    2.70
   2 -11   6  104.09    8.60
  -2  11  -6  110.59    8.30
   2  11   6  102.39    7.90
   3 -11   6   52.59    5.00
  -3  11  -6   49.40    4.60
   3  11   6   55.99    4.50
  -4 -11  -6    2.60    1.30
   4 -11   6    2.80    1.80
   4  11   6    3.60    1.20
  -4  11  -6    2.80    1.60
   5 -11   6    0.10    1.70
  -5 -11  -6    2.90    1.30
  -5  11  -6    2.50    1.70
   5  11   6    1.10    1.40
   6 -11   6   61.89    5.90
  -6 -11  -6   59.09    5.30
  -6  11  -6   61.39    5.70
   6  11   6   54.99    5.60
  -7 -11  -6   26.70    3.30
  -7  11  -6   25.30    3.70
  -8 -11  -6   43.80    4.50
  -8  11  -6   48.70    5.10
  -9 -11  -6    6.90    1.90
  -9  11  -6    5.20    2.20
 -10 -11  -6    2.80    1.70
 -10  11  -6    1.70    2.00
 -11 -11  -6    6.50    2.10
 -11  11  -6    9.80    2.60
 -12 -11  -6    1.70    1.70
 -12  11  -6    2.80    2.30
 -14  12   6    2.20    2.10
 -13  12   6   -0.70    1.90
 -12  12   6   26.90    3.80
 -11  12   6   11.30    2.60
 -10  12   6    3.90    2.00
  10  12  -6    2.10    0.80
   9  12  -6   73.79    5.60
  -9  12   6   74.79    6.60
   8  12  -6    7.40    1.60
  -8  12   6   13.00    2.80
  -7  12   6   40.50    4.80
   7  12  -6   52.29    4.20
  -6  12   6    6.30    1.60
   6  12  -6    8.00    1.60
  -6  12   6    3.60    2.10
   5  12  -6    2.20    1.30
  -5  12   6    3.60    1.10
  -4 -12   6   21.40    2.70
  -4  12   6   18.40    2.20
   4  12  -6   15.10    2.00
  -3 -12   6   26.50    3.10
  -3  12   6   28.50    2.90
   3  12  -6   33.40    3.10
  -2 -12   6   85.09    7.40
   2  12  -6  104.79    7.30
  -2  12   6   88.19    6.90
  -1 -12   6    7.90    1.90
   1  12  -6    8.90    1.80
  -1  12   6    7.40    1.40
   0 -12   6   -0.40    1.40
   0  12  -6    1.10    1.50
   0  12   6    0.80    1.00
   1 -12   6   57.99    5.50
  -1  12  -6   58.69    5.20
   1  12   6   55.99    4.80
   2 -12   6   21.00    3.20
   2  12   6   18.20    2.40
  -2  12  -6   21.30    2.90
   3 -12   6   90.09    7.50
  -3  12  -6   88.19    7.20
   3  12   6   87.99    6.90
   4 -12   6   16.10    3.00
   4  12   6   20.90    2.50
  -4  12  -6   18.60    2.80
   5 -12   6   -0.10    1.70
   5  12   6    0.40    1.30
  -5  12  -6    1.40    1.70
  -6 -12  -6   84.69    6.80
   6 -12   6   73.49    7.40
  -6  12  -6   83.29    7.00
  -7 -12  -6   19.90    2.90
  -7  12  -6   21.20    3.50
  -8 -12  -6    7.80    2.10
  -8  12  -6   12.50    2.80
  -9  12  -6   14.10    2.90
 -10 -12  -6    0.50    1.50
 -10  12  -6    3.30    2.10
 -11 -12  -6    2.60    1.90
 -11  12  -6    3.50    2.30
 -12 -12  -6    0.80    1.70
 -12  12  -6    0.30    2.20
 -13  13   6   27.00    4.00
 -12  13   6    3.10    2.20
 -11  13   6   36.80    4.20
  11  13  -6   32.00    2.50
 -10  13   6   27.70    3.90
  10  13  -6   26.10    2.40
  -9  13   6   44.80    4.50
   9  13  -6   34.30    3.30
  -8  13   6  124.29    9.70
   8  13  -6  112.19    8.70
   7  13  -6    3.20    1.50
  -7  13   6    2.40    2.10
  -6  13   6  247.08   18.10
  -6  13   6  245.88   18.90
   6  13  -6  265.77   18.10
  -5  13   6  108.09    8.30
   5  13  -6  109.69    8.30
  -4  13   6  166.48   13.20
   4  13  -6  199.58   13.40
  -3 -13   6   31.50    3.60
  -3  13   6   34.60    3.30
   3  13  -6   37.10    3.50
  -2 -13   6   23.60    3.30
   2  13  -6   33.20    3.30
  -2  13   6   35.50    3.20
  -1 -13   6   54.59    5.60
  -1  13   6   67.79    5.20
   1  13  -6   65.59    5.40
   0 -13   6  419.66   32.20
   0  13   6  468.75   31.70
   0  13  -6  470.85   32.00
   1 -13   6  221.88   16.90
  -1  13  -6  224.48   16.50
   1  13   6  231.78   16.20
   2 -13   6   14.40    2.70
   2  13   6    8.00    1.60
  -2  13  -6    8.80    2.20
   3 -13   6   -0.70    1.10
  -3  13  -6   -0.50    1.10
   3  13   6    0.30    1.20
   4 -13   6    7.50    2.50
  -4  13  -6    9.00    2.30
   4  13   6   11.80    2.00
   5 -13   6   90.09    8.00
  -5  13  -6   86.99    7.50
   6 -13   6  118.39   10.10
  -6  13  -6  120.39    9.70
  -7  13  -6   21.30    3.50
  -8  13  -6    3.10    2.20
  -9  13  -6    6.30    2.10
 -10  13  -6   20.90    3.60
 -11  13  -6   19.90    3.80
 -13  14   6    0.50    1.90
 -12  14   6    3.30    2.50
  11  14  -6   33.90    2.90
 -11  14   6   38.40    4.60
  10  14  -6   -0.70    0.90
 -10  14   6    1.60    2.10
   9  14  -6    2.40    1.20
  -9  14   6    2.90    2.20
   8  14  -6    1.20    1.40
  -8  14   6    2.10    2.10
   7  14  -6   60.59    5.20
  -7  14   6   63.19    6.20
   6  14  -6   41.50    3.90
  -6  14   6   32.90    3.70
  -6  14   6   34.40    4.80
  -5  14   6   22.90    3.90
  -5  14   6   24.80    3.00
  -4  14   6   88.39    7.40
   4  14  -6  106.69    7.70
  -3 -14   6   10.20    2.20
   3  14  -6   14.70    2.40
  -3  14   6   13.60    2.10
  -2 -14   6   75.49    7.00
  -2  14   6   82.69    6.50
   2  14  -6   93.29    6.90
  -1 -14   6   28.40    3.80
   1  14  -6   39.40    3.80
  -1  14   6   34.40    3.20
   0 -14   6   15.30    3.00
   0  14   6   17.50    2.30
   0  14  -6   21.90    2.80
   1 -14   6   82.09    7.10
  -1  14  -6   72.19    6.40
   1  14   6   80.99    6.20
   2 -14   6   12.20    2.90
   2  14   6   18.40    2.40
  -2  14  -6   15.30    2.60
   3 -14   6   17.40    3.20
   3  14   6   13.70    2.20
  -3  14  -6   10.80    2.50
   4 -14   6  173.58   13.00
  -4  14  -6  153.38   12.40
   4  14   6  161.38   11.90
   5 -14   6    2.00    1.70
  -5  14  -6    4.90    1.80
  -6  14  -6   17.30    3.30
  -7  14  -6    3.40    2.00
  -8  14  -6    1.90    2.10
  -9  14  -6    2.80    2.20
 -10  14  -6    4.10    2.40
 -11  14  -6   12.60    3.30
 -12  15   6   13.10    3.10
 -11  15   6    1.60    2.20
 -10  15   6    2.70    2.10
  10  15  -6    2.10    1.20
   9  15  -6   20.50    2.60
  -9  15   6   24.80    3.80
  -8  15   6    4.50    2.40
   8  15  -6    8.10    1.80
   7  15  -6   19.30    2.60
  -7  15   6   15.80    3.40
  -6  15   6   22.40    3.90
   6  15  -6   21.00    2.90
  -6  15   6   21.40    2.90
  -5  15   6   15.20    2.40
  -5  15   6   16.60    3.50
   4  15  -6    3.30    1.60
  -4  15   6    0.40    1.40
  -3  15   6    5.40    1.70
   3  15  -6    8.10    1.90
  -2 -15   6   25.70    3.60
   2  15  -6   28.40    3.00
  -2  15   6   23.40    2.70
  -1 -15   6   -2.50    1.50
  -1  15   6   -2.60    1.30
   1  15  -6    0.50    1.60
   0 -15   6   33.00    4.30
   0  15  -6   39.30    4.10
   0  15   6   34.10    3.70
   1 -15   6    2.00    1.60
  -1  15  -6    1.40    1.80
   1  15   6    2.70    1.60
   2 -15   6   27.30    3.90
  -2  15  -6   24.60    3.50
   2  15   6   27.60    3.10
   3 -15   6    1.90    2.00
   3  15   6    5.40    1.70
  -3  15  -6    4.40    2.10
   4 -15   6   23.80    3.80
  -4  15  -6   23.30    3.30
   5 -15   6    4.40    2.50
  -5  15  -6   -0.50    2.00
  -6  15  -6   84.39    7.60
  -7  15  -6   -0.80    2.00
  -8  15  -6    5.40    2.40
  -9  15  -6    4.30    2.40
 -10  15  -6   12.40    3.10
 -12  16   6    0.80    2.10
 -11  16   6   12.40    3.00
  11  16  -6    9.80    1.70
  10  16  -6   14.70    2.00
 -10  16   6   12.20    3.10
  -9  16   6    3.10    2.30
   9  16  -6    1.00    1.40
   8  16  -6    3.00    1.50
  -8  16   6    0.40    2.20
   7  16  -6   49.00    4.80
  -7  16   6   53.59    6.00
   6  16  -6  224.18   15.70
  -6  16   6  189.88   15.50
  -6  16   6  228.48   16.80
   5  16  -6   71.89    5.70
  -5  16   6   59.09    5.60
  -5  16   6   63.29    6.80
  -4  16   6   34.00    3.80
   4  16  -6   38.80    4.00
  -4  16   6   36.60    5.30
  -3  16   6   10.30    2.20
   3  16  -6   14.40    2.50
  -2  16   6  156.98   11.70
   2  16  -6  157.98   12.00
  -1 -16   6  192.78   16.20
   1  16  -6  230.88   16.00
  -1  16   6  220.48   15.70
   0 -16   6  107.59    9.30
   0  16  -6  115.99    9.00
   0  16   6  108.89    8.60
   1 -16   6    1.50    2.20
   1  16   6   -1.30    1.20
  -1  16  -6   -0.10    1.40
  -2  16  -6   78.59    6.80
   2  16   6   81.79    6.60
   3 -16   6  134.29   11.40
  -3  16  -6  148.49   11.20
   4 -16   6   74.09    7.30
  -4  16  -6   76.69    6.90
   5 -16   6   10.00    3.20
  -5  16  -6    8.60    2.70
  -6  16  -6   10.20    2.70
  -7  16  -6   49.30    5.40
  -8  16  -6   38.20    4.80
  -9  16  -6   23.80    4.00
 -10  16  -6    2.90    2.70
  11  17  -6   10.10    1.80
 -11  17   6    5.40    2.70
  10  17  -6    4.60    1.70
 -10  17   6    7.40    2.70
  -9  17   6   29.00    4.80
   9  17  -6   35.80    3.70
  -8  17   6   46.20    5.90
   8  17  -6   45.60    4.50
  -7  17   6   66.59    6.50
   7  17  -6   57.49    5.30
  -7  17   6   48.40    5.10
   6  17  -6   29.40    3.30
  -6  17   6   26.10    4.60
  -6  17   6   25.40    3.40
  -5  17   6   27.50    4.90
  -5  17   6   28.50    3.60
   5  17  -6   30.80    3.60
   4  17  -6  260.07   18.70
  -4  17   6  269.27   20.00
  -4  17   6  242.58   18.40
  -3  17   6  113.39    8.70
   3  17  -6  107.79    8.90
   2  17  -6   57.29    5.40
  -2  17   6   54.49    5.10
  -1 -17   6    3.30    2.20
   1  17  -6    5.90    1.90
  -1  17   6    3.20    1.90
   0 -17   6   74.59    7.50
   0  17   6   81.59    6.60
   0  17  -6   87.59    7.20
   1 -17   6  270.97   22.00
  -1  17  -6  287.87   21.70
   1  17   6  329.97   21.40
   2 -17   6   54.19    6.20
  -2  17  -6   57.39    5.70
   2  17   6   64.19    5.30
   3 -17   6    3.30    2.50
  -3  17  -6   -0.90    1.30
   4 -17   6   64.29    6.60
  -4  17  -6   67.59    6.10
  -5  17  -6  106.59    9.10
  -6  17  -6   24.90    3.80
  -7  17  -6   20.90    3.50
  -8  17  -6   21.50    3.80
  -9  17  -6   20.90    3.80
  11  18  -6    4.30    1.90
 -11  18   6   -1.30    2.40
  10  18  -6   38.70    4.10
 -10  18   6   34.40    5.30
  -9  18   6   -0.70    2.00
   9  18  -6    1.80    1.80
  -8  18   6    0.40    2.40
   8  18  -6    2.50    1.80
   7  18  -6    5.60    2.10
  -7  18   6    5.80    2.10
  -7  18   6    8.50    2.90
  -6  18   6   -0.30    1.70
   6  18  -6   -1.70    0.70
  -6  18   6    3.70    2.60
   5  18  -6   84.59    7.20
  -5  18   6   97.29    8.70
  -5  18   6   77.69    6.90
   4  18  -6   26.50    3.70
  -4  18   6   36.30    5.40
  -4  18   6   27.00    3.20
  -3  18   6    2.90    2.80
   3  18  -6    6.90    2.20
  -3  18   6    2.80    2.00
   2  18  -6   50.99    5.40
  -2  18   6   59.99    5.20
  -1  18   6    0.60    1.60
   1  18  -6    1.40    1.80
   0 -18   6   38.60    5.20
   0  18   6   49.40    4.70
   0  18  -6   57.09    5.10
   1 -18   6    0.90    2.30
   1  18   6    5.00    1.80
  -1  18  -6    5.00    2.10
   2 -18   6    8.00    2.70
  -2  18  -6    3.90    2.20
   3 -18   6   15.80    3.70
  -3  18  -6   15.70    3.00
   4 -18   6   28.20    5.60
  -4  18  -6   36.60    4.40
  -5  18  -6    8.30    2.20
  -6  18  -6    1.40    2.10
  -7  18  -6   -2.10    1.80
  -8  18  -6   -0.50    2.10
  -9  18  -6    0.20    2.30
  10  19  -6    6.20    2.40
 -10  19   6    5.00    2.80
  -9  19   6   14.20    3.60
   9  19  -6   15.90    2.80
  -8  19   6   31.00    5.00
   8  19  -6   30.10    3.80
  -8  19   6   25.30    3.80
   7  19  -6    1.90    1.90
  -7  19   6   -0.10    1.70
  -7  19   6    0.30    2.20
  -6  19   6    5.00    2.00
   6  19  -6    2.10    1.30
  -6  19   6    7.30    3.00
   5  19  -6   41.70    4.40
  -5  19   6   34.40    4.30
  -5  19   6   41.50    5.90
   4  19  -6   27.20    3.80
  -4  19   6   30.70    3.80
  -4  19   6   26.80    4.90
  -3  19   6   35.40    4.30
   3  19  -6   43.70    4.70
  -3  19   6   52.79    6.20
  -2  19   6    1.50    1.70
  -2  19   6    2.10    2.10
   2  19  -6    1.10    1.80
   1  19  -6   30.50    3.90
  -1  19   6   24.90    3.40
   0  19   6   35.70    3.90
   0  19  -6   36.90    4.30
   1 -19   6   35.20    5.10
  -1  19  -6   44.40    4.60
   2 -19   6    0.60    1.60
  -2  19  -6    0.20    1.90
   3 -19   6    2.90    2.60
  -3  19  -6    3.00    2.30
  -4  19  -6   10.50    2.70
  -5  19  -6   58.29    6.00
  -6  19  -6   14.20    2.70
  -7  19  -6   -0.30    2.00
  -8  19  -6    1.00    1.60
  -9  20   6    2.50    2.20
  -9  20   6    4.20    2.90
   9  20  -6    3.60    2.30
   8  20  -6   21.50    3.50
  -8  20   6   32.50    5.10
  -8  20   6   23.10    3.70
   7  20  -6   16.20    2.90
  -7  20   6   10.40    2.20
  -7  20   6   15.20    3.70
   6  20  -6   43.30    4.50
  -6  20   6   45.70    6.30
  -6  20   6   34.80    4.30
  -5  20   6   19.40    3.10
   5  20  -6   21.90    3.30
  -5  20   6   10.20    3.30
  -4  20   6    1.50    2.00
   4  20  -6    2.00    2.00
  -4  20   6    5.80    3.30
  -3  20   6   62.69    7.60
  -3  20   6   67.49    5.90
   3  20  -6   57.99    6.10
  -2  20   6   64.09    5.60
  -2  20   6   58.69    6.90
   2  20  -6   65.99    6.20
   1  20  -6   22.40    3.40
   0  20  -6   19.00    3.20
  -1  20  -6    1.70    1.90
  -2  20  -6   34.40    4.50
   3 -20   6   19.80    4.40
  -3  20  -6   20.90    3.50
  -4  20  -6   42.40    5.00
  -5  20  -6    9.40    2.70
  -6  20  -6   -1.60    1.80
  -7  20  -6    5.40    2.30
  -8  21   6   -0.30    1.90
  -8  21   6    3.70    3.00
   8  21  -6    0.50    2.40
  -7  21   6    5.00    3.10
   7  21  -6    9.20    2.50
  -7  21   6    5.20    2.20
  -6  21   6    0.60    2.60
   6  21  -6    0.20    1.80
  -6  21   6    0.20    1.30
  -5  21   6    5.60    3.30
   5  21  -6    5.70    2.30
  -5  21   6    6.30    2.20
  -4  21   6   -2.40    2.40
   4  21  -6    1.50    2.10
  -4  21   6    4.80    2.10
  -3  21   6    8.80    2.40
   3  21  -6   13.50    2.90
  -3  21   6   10.40    3.70
   2  21  -6   23.00    3.60
  -2  21   6   22.90    3.40
  -2  21   6   13.10    3.70
   1  21  -6    1.80    1.90
  -1  21   6    6.10    3.00
   0  21  -6    5.70    2.30
  -1  21  -6   10.50    2.60
  -2  21  -6   18.30    3.30
  -3  21  -6    5.60    2.50
  -4  21  -6    0.00    2.00
  -5  21  -6    2.00    2.10
  -6  21  -6   -0.50    1.80
  -7  22   6   -1.90    1.80
   7  22  -6   -3.50    1.80
  -7  22   6    1.20    2.70
  -6  22   6    8.20    2.40
   6  22  -6    2.80    2.10
  -6  22   6    1.70    2.80
  -5  22   6    6.20    3.50
   5  22  -6    3.70    2.40
  -5  22   6    2.90    2.00
  -4  22   6   14.10    4.10
   4  22  -6   19.10    3.50
  -4  22   6   21.60    3.30
   3  22  -6   17.30    3.50
  -3  22   6   24.50    5.20
  -2  22   6    0.60    2.80
   2  22  -6   -0.90    1.90
  -1  22   6    4.50    2.60
   1  22  -6    3.50    2.20
   0  22  -6   12.30    2.80
   0  22   6    8.90    3.70
  -1  22  -6    3.90    2.40
  -3  22  -6   -0.10    1.80
  -4  22  -6    5.20    2.40
  -5  22  -6    5.40    2.30
   5  23  -6   30.30    4.40
  -5  23   6   33.50    6.00
  -4  23   6    5.20    2.80
   4  23  -6    2.10    2.20
   3  23  -6    2.40    2.40
  -3  23   6    1.90    3.10
   2  23  -6    8.30    2.80
  -2  23   6    1.50    3.30
  -1  23   6    6.80    3.10
   1  23  -6    4.30    2.40
   0  23   6    5.40    2.70
   0  23  -6    5.90    2.60
  -1  23  -6   -0.50    1.90
   1  23   6   -0.20    2.00
  -2  23  -6    2.20    2.10
   2  23   6    1.60    2.60
  -3  23  -6    2.80    2.40
   3  24  -6    4.40    2.50
  -3  24   6    2.80    3.60
   2  24  -6    1.80    2.50
  -2  24   6    1.20    3.30
   1  24  -6    4.00    2.60
  -1  24   6    1.90    2.70
   0  24   6    7.50    3.00
   0  24  -6    4.20    2.60
   1  24   6   12.50    4.40
  -1  24  -6    9.50    3.20
  -8   0   7    0.10    0.50
  -7   0   7    2.40    0.70
  -6   0   7    2.90    0.80
  -5   0   7   -0.90    0.60
   5   0  -7   -0.50    0.60
   4   0  -7    1.40    0.70
  -4   0   7    1.50    0.80
   3   0  -7    3.10    0.70
  -2   0   7    2.80    1.00
  -1   0   7    3.70    1.10
   0   0  -7    0.80    0.90
   0   0   7    1.50    1.00
   1   0   7    3.80    1.10
  -1   0  -7    2.30    1.00
  -2   0  -7    2.30    1.00
   2   0   7    2.60    1.20
  -3   0  -7    6.60    1.70
   3   0   7    4.40    1.30
   4   0   7   -0.10    1.30
  -4   0  -7    2.40    1.50
   5   0   7    0.90    1.00
  -5   0  -7    1.30    1.40
  -6   0  -7    0.50    1.30
   6   0   7    2.40    1.40
  -7   0  -7    1.50    1.60
   7   0   7    1.30    1.50
  -8   0  -7    0.40    1.60
   8   0   7    0.50    1.50
  -9   0  -7   -2.00    1.50
 -10   0  -7   -2.00    1.40
 -11   0  -7    1.40    1.60
 -12   0  -7   -0.70    1.50
 -13   0  -7    2.70    2.10
  -9   1   7   26.00    2.00
  -9   1   7   27.50    2.10
  -8   1   7    3.80    0.70
  -7  -1   7  416.16   28.60
  -7   1   7  416.86   28.60
  -6  -1   7  910.71   62.89
  -6   1   7  926.61   62.89
   5  -1  -7    7.20    0.90
  -5  -1   7    4.30    0.90
  -5   1   7    4.20    0.90
  -4  -1   7    5.90    1.10
   4  -1  -7    7.40    1.10
   4   1  -7    7.30    1.00
  -4   1   7    4.50    1.10
  -3  -1   7 1039.90   73.49
   3   1  -7 1088.39   73.39
  -3   1   7 1088.29   73.49
  -2  -1   7 1549.45  106.09
   1  -1  -7  928.11   57.89
  -1  -1   7  768.42   57.99
  -1   1   7  811.22   57.99
   1   1  -7  862.51   57.89
   0  -1   7  115.99    8.80
   0  -1  -7  125.59    8.60
   0   1  -7  123.39    8.70
   0   1   7  112.29    8.70
   1  -1   7  859.61   61.59
   1   1   7  854.81   61.59
  -1   1  -7  966.90   61.49
   2  -1   7  322.97   24.20
  -2  -1  -7  379.86   24.10
  -2   1  -7  361.26   24.20
   2   1   7  313.97   24.20
   3  -1   7 1497.65  102.79
   3   1   7 1494.15  102.79
  -4  -1  -7  382.06   25.50
   4  -1   7  335.17   25.70
  -4   1  -7  376.46   25.60
   4   1   7  360.86   25.70
   5  -1   7  108.99    9.00
  -5  -1  -7  127.69    8.90
   5   1   7  110.79    9.00
  -5   1  -7  121.19    8.90
  -6  -1  -7    8.80    2.00
   6  -1   7   13.60    2.30
  -6   1  -7   11.90    2.20
   6   1   7   10.20    2.10
   7  -1   7  180.58   13.80
   7   1   7  172.48   13.70
  -7   1  -7  206.48   13.80
   8  -1   7   93.29    8.20
  -8  -1  -7  101.79    8.10
   8   1   7   98.59    8.60
  -8   1  -7  119.69    8.30
  -9  -1  -7   90.79    7.30
  -9   1  -7   91.59    7.40
 -10  -1  -7   14.70    2.50
 -10   1  -7   11.80    2.40
 -11  -1  -7    3.50    1.80
 -11   1  -7    7.80    2.10
 -12  -1  -7    7.00    2.00
 -12   1  -7    3.30    1.90
 -13  -1  -7   40.20    4.40
 -13   1  -7   37.20    4.20
 -10   2   7   62.49    4.30
 -10   2   7   56.19    4.20
  -9   2   7  661.53   45.60
  -9   2   7  671.93   45.80
  -8   2   7  199.98   13.90
  -7  -2   7   69.19    5.10
  -7   2   7   74.59    5.20
  -6  -2   7  183.28   12.70
  -6   2   7  196.88   12.80
   6   2  -7  168.38   12.60
  -5  -2   7   45.80    3.80
   5   2  -7   53.59    3.60
  -5   2   7   47.80    3.80
  -4  -2   7 1555.94  106.49
  -3  -2   7  688.23   50.99
   3   2  -7  767.92   50.89
  -3   2   7  770.32   50.99
  -2  -2   7   81.39    6.50
  -2   2   7   86.39    6.50
   2   2  -7   92.99    6.40
   1  -2  -7 1036.10   63.79
  -1  -2   7  876.01   63.89
  -1   2   7  898.11   63.89
   1   2  -7  905.91   63.79
   0  -2   7 1025.80   75.59
   0   2  -7 1181.48   75.59
   0   2   7 1092.39   75.59
   1  -2   7  448.96   33.20
   1   2   7  455.75   33.10
  -1   2  -7  525.65   33.20
   2  -2   7  278.97   21.40
  -2  -2  -7  330.17   21.30
  -2   2  -7  315.57   21.40
   2   2   7  285.97   21.40
  -3  -2  -7  130.79    8.70
   3  -2   7  103.49    8.70
   3   2   7  107.69    8.70
  -3   2  -7  122.59    8.80
   4  -2   7   44.20    4.10
  -4  -2  -7   47.30    4.10
  -4   2  -7   47.60    4.10
   4   2   7   49.10    4.20
   5  -2   7  105.49    9.20
  -5  -2  -7  133.19    9.10
  -5   2  -7  128.79    9.30
   5   2   7  115.19    9.20
  -6  -2  -7  504.05   32.50
   6  -2   7  438.56   32.70
   6   2   7  428.16   32.60
  -6   2  -7  488.15   32.70
  -7  -2  -7   87.19    6.20
   7  -2   7   71.79    6.30
  -7   2  -7   75.89    6.20
   7   2   7   65.29    6.20
  -8  -2  -7   39.10    3.70
   8  -2   7   27.00    3.80
  -8   2  -7   34.40    3.50
  -9  -2  -7    5.80    1.90
  -9   2  -7    6.00    2.00
 -10  -2  -7   79.99    6.60
 -10   2  -7   82.29    6.90
 -11  -2  -7   45.10    4.50
 -11   2  -7   47.80    4.70
 -12  -2  -7   45.50    4.60
 -12   2  -7   48.50    4.70
 -13  -2  -7    9.40    2.40
 -13   2  -7    8.60    2.30
 -12   3   7   17.10    1.30
 -12   3   7   17.60    1.40
 -11   3   7  237.98   16.00
 -11   3   7  222.98   15.90
 -10   3   7  138.39    9.20
 -10   3   7  121.39    9.00
  -9   3   7   90.09    6.60
  -9   3   7   95.29    6.80
  -8   3   7  120.79    8.50
  -7  -3   7   92.39    6.90
  -7   3   7  103.89    7.00
  -6  -3   7    4.10    0.90
  -6   3   7    4.80    0.90
  -5  -3   7  305.77   22.10
   5   3  -7  324.17   21.90
  -5   3   7  324.97   22.10
   4  -3  -7  102.09    7.90
  -4  -3   7  110.69    8.00
  -4   3   7  111.79    7.90
   4   3  -7  114.49    7.80
  -3  -3   7  387.46   27.70
   3  -3  -7  414.56   27.70
   3   3  -7  388.66   27.60
  -3   3   7  408.46   27.70
   2  -3  -7  149.79    9.90
  -2  -3   7  128.19    9.90
   2   3  -7  135.29    9.80
  -2   3   7  136.79    9.90
  -1  -3   7   64.19    5.40
   1  -3  -7   79.59    5.30
  -1   3   7   65.89    5.30
   1   3  -7   67.89    5.30
   0  -3   7  135.09   10.50
   0  -3  -7  160.48   10.30
   0   3  -7  139.99   10.40
   0   3   7  136.99   10.40
  -1  -3  -7   35.50    3.00
   1  -3   7   29.20    3.10
  -1   3  -7   34.70    3.20
   1   3   7   33.70    3.00
   2  -3   7  214.28   15.70
  -2  -3  -7  230.68   15.40
  -2   3  -7  227.48   15.70
   2   3   7  199.58   15.60
  -3  -3  -7   47.40    3.50
   3  -3   7   31.90    3.60
   3   3   7   38.10    3.70
  -3   3  -7   43.20    3.70
  -4  -3  -7  140.29    9.40
   4  -3   7  118.19    9.50
  -4   3  -7  131.89    9.60
   4   3   7  114.79    9.50
   5  -3   7   -1.20    0.90
  -5  -3  -7    1.30    1.10
  -5   3  -7    1.10    1.20
   5   3   7    1.30    1.40
  -6  -3  -7  124.89    8.90
   6  -3   7  110.29    9.20
  -6   3  -7  127.09    9.30
   6   3   7  110.09    9.10
   7  -3   7   15.90    2.70
  -7  -3  -7   16.50    2.40
  -7   3  -7   14.50    2.60
   7   3   7   15.40    2.50
  -8  -3  -7   59.99    5.00
  -8   3  -7   51.99    5.20
  -9  -3  -7    3.50    1.80
  -9   3  -7    2.20    1.80
 -10  -3  -7    3.90    1.80
 -10   3  -7    1.50    1.90
 -11  -3  -7   14.60    2.50
 -11   3  -7   16.00    2.80
 -12  -3  -7    3.90    1.80
 -12   3  -7    0.10    1.70
 -13  -3  -7    4.30    2.10
 -13   3  -7    4.50    2.20
 -13   4   7   25.90    1.90
 -13   4   7   24.50    2.00
 -12   4   7    8.00    1.10
 -12   4   7    7.20    0.90
 -11   4   7   69.19    5.10
 -11   4   7   70.59    5.30
 -10   4   7   15.30    1.70
 -10   4   7   18.80    2.10
  -9   4   7   24.60    2.50
  -9   4   7   22.90    2.10
  -8   4   7  150.88   12.30
  -8   4   7  189.58   12.00
  -7  -4   7   58.39    4.50
  -7   4   7   64.99    4.60
  -6  -4   7  351.26   25.40
   6   4  -7  377.16   25.20
  -6   4   7  375.16   25.40
  -5  -4   7   30.50    2.60
   5   4  -7   27.40    2.40
  -5   4   7   32.00    2.60
  -4  -4   7   59.39    4.70
   4   4  -7   59.39    4.50
  -4   4   7   62.39    4.60
  -3  -4   7   81.59    6.30
   3  -4  -7   71.89    6.10
   3   4  -7   88.39    6.10
  -3   4   7   92.19    6.20
   2  -4  -7  224.78   15.40
  -2  -4   7  213.48   15.50
   2   4  -7  217.28   15.40
  -2   4   7  220.98   15.40
  -1  -4   7  136.59   11.10
   1  -4  -7  173.58   11.10
  -1   4   7  153.68   11.10
   1   4  -7  150.18   11.10
   0  -4  -7   14.70    1.80
   0  -4   7   10.80    1.80
   0   4   7   12.70    1.60
   0   4  -7   11.90    1.70
  -1  -4  -7   42.50    3.30
   1  -4   7   29.90    3.30
  -1   4  -7   37.70    3.40
   1   4   7   34.60    3.20
   2  -4   7   93.39    7.30
  -2  -4  -7  100.39    6.90
   2   4   7   85.09    7.10
  -2   4  -7   89.49    7.10
   3  -4   7  251.47   19.10
  -3  -4  -7  297.97   18.80
   3   4   7  242.98   19.00
  -3   4  -7  272.07   19.10
   4  -4   7   33.40    3.50
  -4  -4  -7   36.30    3.30
  -4   4  -7   29.90    3.20
   4   4   7   27.60    3.30
  -5  -4  -7   68.89    5.20
   5  -4   7   57.29    5.40
   5   4   7   53.29    5.10
  -5   4  -7   65.59    5.40
  -6  -4  -7  238.58   16.00
   6  -4   7  212.88   16.30
  -6   4  -7  227.68   16.20
   6   4   7  206.88   16.10
  -7  -4  -7    9.40    2.00
   7  -4   7   14.90    2.50
   7   4   7   11.50    2.20
  -7   4  -7   13.00    2.50
  -8  -4  -7    8.90    2.10
  -8   4  -7   11.70    2.50
  -9  -4  -7   35.50    3.80
  -9   4  -7   33.10    4.10
 -10  -4  -7   32.20    3.80
 -10   4  -7   33.60    4.00
 -11  -4  -7   34.40    3.80
 -11   4  -7   39.10    4.20
 -12  -4  -7    2.70    1.80
 -12   4  -7    3.60    2.10
 -13  -4  -7    8.00    2.30
 -13   4  -7   11.50    2.80
 -14   5   7    5.20    0.90
 -14   5   7    4.30    0.70
 -13   5   7    8.00    1.10
 -13   5   7    7.80    1.20
 -12   5   7   34.00    2.90
 -12   5   7   37.90    3.10
 -11   5   7   99.09    7.60
 -11   5   7  115.79    8.00
 -10   5   7    2.10    0.90
 -10   5   7    2.80    1.20
  -9   5   7   13.60    1.60
  -9   5   7   13.80    1.90
  -8   5   7   88.89    7.40
  -8   5   7  105.09    7.10
   7   5  -7  262.87   18.30
  -7   5   7  273.57   18.70
  -6  -5   7   88.59    6.70
   6   5  -7   96.39    6.50
  -6   5   7   90.99    6.70
  -5  -5   7   94.59    6.90
   5   5  -7   93.19    6.70
  -5   5   7   95.19    6.90
  -4  -5   7   17.40    2.10
  -4   5   7   24.00    2.10
   4   5  -7   19.50    1.90
  -3  -5   7  115.99    8.60
   3  -5  -7  116.89    8.50
  -3   5   7  132.99    8.50
   3   5  -7  104.99    8.40
   2  -5  -7  486.75   34.20
  -2  -5   7  490.15   34.40
   2   5  -7  497.05   34.20
  -2   5   7  504.35   34.20
   1  -5  -7  720.03   46.00
  -1  -5   7  597.84   46.10
  -1   5   7  678.03   46.00
   1   5  -7  672.13   46.10
   0  -5  -7    6.30    1.40
   0   5  -7    5.90    1.30
   1  -5   7   24.40    2.90
  -1  -5  -7   31.00    2.80
   1   5   7   31.90    2.90
  -1   5  -7   26.50    2.70
  -2  -5  -7    7.20    1.40
   2  -5   7    9.90    2.00
   2   5   7   10.70    1.90
  -2   5  -7    7.50    1.80
  -3  -5  -7 1179.58   73.49
   3  -5   7 1001.30   73.79
   3   5   7 1000.20   73.59
  -3   5  -7 1093.59   73.79
  -4  -5  -7  283.37   18.20
   4  -5   7  235.18   18.50
   4   5   7  235.88   18.30
  -4   5  -7  266.67   18.50
  -5  -5  -7    3.70    1.60
   5  -5   7    1.60    1.20
   5   5   7    0.80    1.50
  -5   5  -7    6.10    2.00
  -6  -5  -7    3.10    1.50
   6  -5   7    2.80    1.70
  -6   5  -7    4.60    1.90
   6   5   7    5.30    1.70
  -7  -5  -7   21.30    2.70
   7  -5   7   14.20    2.80
  -7   5  -7   23.70    3.20
   7   5   7   19.20    2.80
  -8  -5  -7  365.26   25.10
  -8   5  -7  344.17   25.30
  -9  -5  -7  300.87   20.60
  -9   5  -7  273.47   20.90
 -10  -5  -7   43.90    4.20
 -10   5  -7   40.70    4.60
 -11  -5  -7   22.20    3.20
 -11   5  -7   24.20    3.40
 -12  -5  -7   27.30    3.30
 -12   5  -7   21.10    3.40
 -13  -5  -7   41.20    4.40
 -13   5  -7   38.30    4.50
 -15   6   7    1.20    0.50
 -15   6   7    0.60    0.70
 -14   6   7    1.90    0.70
 -14   6   7    4.80    1.10
 -13   6   7    0.30    0.90
 -13   6   7   -0.20    0.80
 -12   6   7   22.60    2.50
 -12   6   7   22.60    2.20
 -11   6   7    8.40    1.30
 -11   6   7    7.80    1.60
 -10   6   7   -0.70    0.90
 -10   6   7    0.90    1.20
  -9   6   7   69.49    5.60
  -9   6   7   68.29    5.20
  -8   6   7    0.90    1.10
  -8   6   7    0.30    0.90
   7   6  -7    3.20    0.50
  -7   6   7    1.20    0.80
  -6  -6   7   24.80    2.40
  -6   6   7   28.30    2.40
   6   6  -7   25.90    2.10
   5   6  -7   16.00    1.70
  -5   6   7   18.60    1.80
  -4  -6   7  536.45   37.30
  -4   6   7  553.74   37.20
   4   6  -7  526.05   37.10
  -3  -6   7   90.99    7.20
  -3   6   7  100.59    7.10
  -2  -6   7  268.37   19.50
   2  -6  -7  263.17   19.30
   2   6  -7  295.97   19.40
  -2   6   7  273.87   19.30
   1  -6  -7  928.81   63.59
  -1  -6   7  905.71   63.69
  -1   6   7  918.51   63.49
   1   6  -7  943.91   63.69
   0  -6   7  150.08   11.50
   0  -6  -7  169.48   11.40
   0   6   7  155.98   11.40
   0   6  -7  152.58   11.50
  -1  -6  -7  117.79    8.20
   1  -6   7   99.89    8.30
  -1   6  -7  100.79    8.20
   1   6   7  114.99    8.10
   2  -6   7 1035.50   77.79
  -2  -6  -7 1235.08   77.49
   2   6   7 1158.58   77.59
  -2   6  -7 1078.59   77.69
  -3  -6  -7  219.68   14.10
   3  -6   7  176.08   14.30
  -3   6  -7  202.58   14.30
   3   6   7  181.38   14.10
   4  -6   7  158.18   13.10
  -4  -6  -7  190.18   12.90
  -4   6  -7  184.38   13.20
  -5  -6  -7  280.47   18.90
   5  -6   7  238.48   19.30
  -5   6  -7  283.07   19.30
   5   6   7  261.67   19.10
   6  -6   7  139.59   11.30
  -6  -6  -7  163.98   11.00
  -6   6  -7  144.59   11.30
   6   6   7  141.39   11.10
  -7  -6  -7   24.80    2.90
   7  -6   7   17.20    2.80
   7   6   7   17.90    2.80
  -7   6  -7   23.40    3.10
  -8  -6  -7   23.20    3.00
  -8   6  -7   22.30    3.40
  -9  -6  -7    4.20    1.90
  -9   6  -7    0.20    2.10
 -10  -6  -7   39.50    4.10
 -10   6  -7   43.00    4.70
 -11  -6  -7    0.60    1.90
 -11   6  -7    2.30    2.10
 -12  -6  -7    2.80    1.70
 -12   6  -7    0.00    1.90
 -13  -6  -7    6.90    2.20
 -13   6  -7    8.70    2.50
 -15   7   7    1.90    0.70
 -15   7   7    3.60    1.10
 -14   7   7    0.10    0.80
 -14   7   7    2.10    1.10
 -13   7   7    4.20    1.10
 -13   7   7    3.90    1.30
 -12   7   7   -0.10    1.00
 -12   7   7    1.40    1.30
 -11   7   7   23.00    2.50
 -11   7   7   26.40    2.90
 -10   7   7   16.20    2.00
  -9   7   7   67.79    5.40
  -9   7   7   75.29    5.90
  -8   7   7   74.69    6.30
  -8   7   7   78.79    5.90
  -7   7   7  137.19    9.90
   7   7  -7  137.59    9.60
  -6  -7   7    3.90    1.00
   6   7  -7    5.50    0.90
  -6   7   7    6.10    1.20
  -5  -7   7   93.69    7.20
   5   7  -7  100.59    7.00
  -5   7   7   93.09    7.00
  -4  -7   7   59.69    4.50
   4   7  -7   52.39    4.20
  -4   7   7   49.20    4.20
  -3  -7   7   46.10    4.00
  -3   7   7   47.00    3.80
   2  -7  -7  204.48   15.50
  -2  -7   7  218.28   15.70
   2   7  -7  234.08   15.60
  -2   7   7  220.08   15.50
   1  -7  -7   95.29    7.40
  -1  -7   7   99.99    7.70
  -1   7   7   97.39    7.40
   1   7  -7  107.39    7.60
   0  -7   7    9.60    1.80
   0  -7  -7    7.70    1.60
   0   7  -7    9.60    1.70
   0   7   7    7.80    1.50
  -1  -7  -7  404.86   27.60
   1  -7   7  363.96   27.80
  -1   7  -7  398.46   27.70
   1   7   7  407.16   27.50
  -2  -7  -7   15.00    2.30
   2  -7   7   15.40    2.60
   2   7   7   21.70    2.50
  -2   7  -7   15.70    2.30
  -3  -7  -7   41.30    3.60
   3  -7   7   29.10    3.70
  -3   7  -7   34.10    3.70
   3   7   7   35.00    3.30
   4  -7   7    5.90    1.90
  -4  -7  -7    9.40    1.90
   4   7   7    7.10    1.80
  -4   7  -7    5.40    2.00
  -5  -7  -7   14.10    2.30
   5  -7   7   12.90    2.50
  -5   7  -7   11.40    2.20
   5   7   7   14.90    2.40
  -6  -7  -7   35.20    3.50
   6  -7   7   30.60    3.80
  -6   7  -7   35.40    3.60
   6   7   7   30.30    3.60
   7  -7   7   26.30    3.50
  -7  -7  -7   25.80    3.10
  -7   7  -7   22.20    3.40
   7   7   7   26.60    3.40
  -8  -7  -7   78.19    6.30
  -8   7  -7   72.19    6.80
  -9  -7  -7   77.59    6.50
  -9   7  -7   81.69    7.10
 -10  -7  -7    3.70    1.90
 -10   7  -7    2.00    2.20
 -11  -7  -7    0.70    1.70
 -11   7  -7    2.00    2.10
 -12  -7  -7    9.40    2.40
 -12   7  -7   10.00    2.70
 -13  -7  -7    3.70    1.90
 -13   7  -7    4.10    2.20
 -15   8   7    3.50    1.00
 -15   8   7    6.60    1.50
 -14   8   7   12.90    1.90
 -14   8   7    9.10    1.40
 -13   8   7    0.40    1.00
 -13   8   7    0.80    1.30
 -12   8   7   40.60    3.90
 -12   8   7   37.00    3.50
 -11   8   7    1.20    1.20
 -11   8   7    1.50    1.50
 -10   8   7   59.89    5.30
 -10   8   7   58.39    4.80
  -9   8   7    6.30    1.40
  -9   8   7    7.10    1.90
  -8   8   7  238.68   17.00
   8   8  -7  243.18   16.00
   8   8  -7  216.28   15.90
  -8   8   7  232.38   16.40
   7   8  -7    1.00    0.60
  -7   8   7    0.80    0.90
  -6  -8   7   19.40    2.20
  -6   8   7   18.80    2.10
   6   8  -7   26.20    2.10
  -5  -8   7  102.19    7.90
   5   8  -7  116.39    7.80
  -5   8   7   98.99    7.80
  -4  -8   7  199.38   16.00
  -4   8   7  225.88   15.90
   4   8  -7  249.88   16.00
  -3  -8   7  407.86   28.60
  -3   8   7  407.76   28.30
  -2  -8   7   20.30    2.40
  -2   8   7   21.90    2.30
   1  -8  -7   13.70    2.00
  -1  -8   7   13.40    2.10
   1   8  -7   12.30    1.90
  -1   8   7   16.80    1.90
   0  -8  -7   65.19    5.40
   0  -8   7   69.69    5.70
   0   8   7   74.89    5.40
   0   8  -7   63.19    5.50
  -1  -8  -7  293.37   20.30
   1  -8   7  288.07   20.70
   1   8   7  267.27   20.30
  -1   8  -7  303.47   20.60
  -2  -8  -7  322.17   22.30
   2  -8   7  300.27   22.60
  -2   8  -7  315.47   22.50
   2   8   7  324.07   22.30
  -3  -8  -7  103.29    7.40
   3  -8   7   87.29    7.80
   3   8   7   97.09    7.40
  -3   8  -7   97.09    7.60
   4  -8   7   85.59    7.50
  -4  -8  -7   95.49    7.10
   4   8   7   84.79    7.10
  -4   8  -7   94.49    7.30
  -5  -8  -7  186.58   13.10
   5   8   7  172.38   13.20
  -5   8  -7  178.28   13.50
   6  -8   7  129.49   10.90
  -6  -8  -7  149.29   10.50
   6   8   7  119.69   10.50
  -6   8  -7  158.58   11.00
  -7  -8  -7   11.40    2.20
   7  -8   7   13.60    2.50
  -7   8  -7    9.80    2.50
  -8  -8  -7   80.89    6.70
  -8   8  -7   82.49    7.20
  -9  -8  -7    6.40    1.90
  -9   8  -7    3.10    2.20
 -10   8  -7   68.19    6.50
 -11  -8  -7   11.20    2.30
 -11   8  -7   11.30    2.90
 -12  -8  -7    4.90    2.20
 -12   8  -7   10.60    2.70
 -14   9   7    0.60    1.00
 -14   9   7    2.60    1.40
 -13   9   7    8.90    1.70
 -13   9   7    8.40    1.90
 -12   9   7    2.20    1.30
 -12   9   7    3.20    1.60
 -11   9   7   28.10    2.90
 -10   9   7   32.40    3.70
 -10   9   7   27.10    3.10
  -9   9   7   51.89    4.40
  -9   9   7   52.49    5.00
   8   9  -7   37.80    3.00
  -8   9   7   35.80    4.20
  -8   9   7   41.80    3.60
   8   9  -7   42.80    3.10
   7   9  -7  162.68   11.10
  -7   9   7  150.38   11.30
  -6  -9   7  111.29    8.50
  -6   9   7  117.59    8.50
  -5  -9   7   58.99    5.10
   5   9  -7   67.39    4.90
  -5   9   7   60.19    4.90
  -4  -9   7   14.70    2.10
  -4   9   7   14.90    1.90
   4   9  -7   20.80    2.10
  -3  -9   7    7.60    1.60
  -3   9   7    7.10    1.40
   3   9  -7    7.80    1.40
  -2  -9   7   28.20    3.10
  -2   9   7   28.60    2.80
   2   9  -7   31.30    3.00
  -1  -9   7    4.80    1.50
  -1   9   7    3.00    1.20
   0  -9  -7  818.72   57.89
   0  -9   7  842.02   58.19
   0   9   7  875.41   57.79
   0   9  -7  816.82   57.99
   1  -9   7  112.39    8.80
  -1  -9  -7  115.09    8.60
  -1   9  -7  106.89    8.70
   1   9   7  115.79    8.50
   2  -9   7  100.19    8.70
  -2  -9  -7  115.49    8.40
  -2   9  -7  108.39    8.50
   2   9   7  111.99    8.20
  -3  -9  -7   47.40    4.30
   3  -9   7   48.70    4.50
  -3   9  -7   42.20    4.40
   3   9   7   48.10    4.20
  -4  -9  -7    6.00    1.80
   4  -9   7    3.70    1.60
  -4   9  -7    6.30    2.00
   4   9   7    3.90    1.40
   5  -9   7  100.39    8.70
  -5  -9  -7  116.49    8.50
   5   9   7  105.49    8.50
  -5   9  -7  111.39    8.80
   6  -9   7   14.00    2.90
  -6  -9  -7   20.80    2.70
   6   9   7   18.00    2.70
  -6   9  -7   17.40    2.80
   7  -9   7   30.10    3.80
  -7  -9  -7   41.00    3.90
  -7   9  -7   32.10    4.20
  -8  -9  -7   17.30    2.60
  -8   9  -7   13.00    2.90
  -9  -9  -7   30.70    3.60
  -9   9  -7   32.60    4.20
 -10  -9  -7    2.30    1.70
 -10   9  -7    0.80    2.00
 -11  -9  -7    9.90    2.20
 -11   9  -7    9.50    2.70
 -12  -9  -7    6.50    2.30
 -12   9  -7   13.20    2.90
 -14  10   7    1.00    1.10
 -14  10   7    3.10    1.70
 -13  10   7   -1.60    1.10
 -13  10   7   -0.80    1.60
 -12  10   7    1.20    1.20
 -12  10   7    2.00    1.70
 -11  10   7    6.70    2.10
 -11  10   7    5.30    1.70
 -10  10   7   60.69    5.30
 -10  10   7   67.29    5.90
  -9  10   7   48.30    4.10
  -9  10   7   45.70    4.50
   9  10  -7   40.30    3.20
   9  10  -7   44.30    3.20
   8  10  -7    6.80    1.10
  -8  10   7    9.10    2.20
   8  10  -7    9.20    1.20
  -8  10   7   10.70    1.70
  -7  10   7   16.10    2.80
   7  10  -7   21.10    2.00
  -7  10   7   14.60    2.20
  -6  10   7   20.10    2.30
   6  10  -7   17.40    2.10
  -5 -10   7   41.70    4.00
  -5  10   7   47.60    4.00
   5  10  -7   50.79    4.00
  -4 -10   7   59.29    5.00
  -4  10   7   58.69    4.80
   4  10  -7   59.59    4.70
  -3 -10   7   15.00    2.20
   3  10  -7   17.20    2.10
  -3  10   7   12.90    1.70
  -2 -10   7  133.49    9.90
   2  10  -7  133.09    9.70
  -2  10   7  123.39    9.40
  -1 -10   7   26.90    3.30
   1  10  -7   34.70    3.20
  -1  10   7   27.40    2.70
   0 -10   7   40.30    4.30
   0  10   7   42.60    3.70
   0  10  -7   41.70    4.10
   1 -10   7    5.70    1.90
  -1 -10  -7   10.70    2.10
  -1  10  -7    8.30    2.00
   1  10   7    7.10    1.70
  -2 -10  -7   42.50    3.90
   2 -10   7   43.80    4.40
  -2  10  -7   47.50    4.10
   2  10   7   39.60    3.90
  -3 -10  -7   18.00    2.70
   3 -10   7   21.20    3.10
   3  10   7   18.10    2.20
  -3  10  -7   18.00    2.70
   4 -10   7   17.00    2.90
  -4 -10  -7   20.00    2.80
  -4  10  -7   18.30    2.90
   4  10   7   24.20    2.80
   5 -10   7   26.20    3.70
  -5 -10  -7   28.80    3.40
  -5  10  -7   29.60    3.70
   5  10   7   27.00    3.00
   6 -10   7    2.80    2.00
  -6 -10  -7    2.20    1.40
   6  10   7    2.90    1.90
  -6  10  -7    5.40    2.20
  -7 -10  -7    9.50    2.30
  -7  10  -7    9.50    2.30
  -8 -10  -7   -0.50    1.60
  -8  10  -7    4.20    2.30
  -9 -10  -7    0.90    1.70
  -9  10  -7   -1.00    1.30
 -10 -10  -7    2.60    1.70
 -10  10  -7    3.40    2.30
 -11 -10  -7    8.90    2.20
 -11  10  -7   10.50    2.90
 -12 -10  -7    3.00    1.90
 -12  10  -7    8.20    2.70
 -14  11   7    2.00    1.80
 -14  11   7    3.40    1.30
 -13  11   7   10.50    2.40
 -13  11   7    2.10    1.40
 -12  11   7   23.20    3.00
 -12  11   7   26.80    3.60
 -11  11   7   68.39    5.80
 -10  11   7    9.80    2.00
 -10  11   7    7.70    2.10
  -9  11   7   12.40    2.00
   9  11  -7   11.30    1.30
  -9  11   7    9.20    2.40
   8  11  -7   26.30    2.60
  -8  11   7   29.20    3.90
  -8  11   7   29.00    3.20
   7  11  -7  149.09   10.70
  -7  11   7  163.78   11.00
  -7  11   7  130.19   11.50
   6  11  -7  259.27   17.30
  -6  11   7  226.78   17.30
  -5 -11   7   97.19    8.30
  -5  11   7  110.19    8.20
   5  11  -7  119.09    8.20
  -4 -11   7   12.30    2.10
  -4  11   7   12.20    1.80
  -3 -11   7   80.69    7.00
   3  11  -7   91.89    6.80
  -3  11   7   88.79    6.70
  -2 -11   7  101.19    7.90
   2  11  -7  103.79    7.70
  -2  11   7   92.89    7.40
  -1 -11   7    1.90    1.20
  -1  11   7    4.20    1.10
   1  11  -7    1.80    1.40
   0 -11   7  177.88   13.40
   0  11   7  171.98   12.80
   0  11  -7  185.98   13.20
   1 -11   7   41.60    4.60
   1  11   7   46.50    3.90
  -1  11  -7   45.10    4.20
   2 -11   7  103.59    8.40
  -2 -11  -7   99.29    7.90
   2  11   7   99.89    7.80
  -2  11  -7  102.49    8.10
   3 -11   7  378.36   26.10
  -3 -11  -7  370.16   25.60
  -3  11  -7  315.57   25.60
   3  11   7  381.46   25.50
  -4 -11  -7   46.20    4.20
   4 -11   7   41.50    4.30
  -4  11  -7   41.50    4.10
   4  11   7   36.80    3.90
   5 -11   7   57.39    5.60
  -5 -11  -7   60.59    5.40
   5  11   7   56.09    5.20
  -5  11  -7   64.19    5.70
   6 -11   7   44.40    5.10
  -6 -11  -7   47.90    4.60
  -6  11  -7   42.90    4.90
  -7 -11  -7  214.08   15.30
  -7  11  -7  199.58   15.50
  -8 -11  -7   76.29    6.90
  -8  11  -7   91.69    7.60
  -9 -11  -7   17.30    2.80
  -9  11  -7   20.60    3.40
 -10 -11  -7    4.00    1.80
 -10  11  -7    4.60    2.30
 -11 -11  -7    3.20    1.80
 -11  11  -7    8.70    2.60
 -12 -11  -7   35.40    4.30
 -12  11  -7   46.30    5.20
 -13  12   7   10.70    2.60
 -13  12   7   12.40    2.20
 -12  12   7   15.80    2.90
 -12  12   7    7.10    1.90
 -11  12   7    7.30    1.90
 -11  12   7   10.30    2.40
 -10  12   7   16.00    2.80
 -10  12   7   13.90    2.30
  10  12  -7   15.30    1.40
   9  12  -7   27.20    2.40
  -9  12   7   21.40    2.90
  -9  12   7   22.50    3.60
  -8  12   7  149.09   11.20
  -8  12   7  148.09   11.90
   8  12  -7  154.48   10.90
  -7  12   7    5.50    1.70
  -7  12   7    3.90    2.30
   7  12  -7    5.40    1.40
  -6  12   7    0.90    1.40
   6  12  -7    1.90    1.20
  -5 -12   7   78.89    7.20
   5  12  -7  101.09    7.10
  -5  12   7   90.79    7.00
  -4 -12   7  102.19    8.10
  -4  12   7  102.89    7.70
  -3 -12   7   54.59    5.00
  -3  12   7   54.29    4.60
   3  12  -7   57.89    4.80
  -2 -12   7   50.39    4.70
  -2  12   7   46.90    4.30
   2  12  -7   54.19    4.50
  -1 -12   7    5.60    1.80
   1  12  -7    5.10    1.60
  -1  12   7    6.40    1.40
   0 -12   7  226.68   17.00
   0  12  -7  236.08   16.60
   0  12   7  224.98   16.30
   1 -12   7  204.38   15.00
  -1  12  -7  189.78   14.50
   1  12   7  198.48   14.30
   2 -12   7   11.40    2.70
   2  12   7   11.80    2.10
  -2  12  -7   15.70    2.60
   3 -12   7   17.30    3.10
   3  12   7   16.10    2.50
  -3  12  -7   13.20    2.60
  -4 -12  -7   63.69    6.10
   4 -12   7   74.39    6.50
  -4  12  -7   72.69    6.20
   4  12   7   75.49    5.90
  -5 -12  -7   64.99    5.50
   5 -12   7   60.79    5.70
  -5  12  -7   55.39    5.60
   5  12   7   55.19    5.30
   6 -12   7  141.79   11.60
  -6 -12  -7  136.69   11.00
  -6  12  -7  155.68   11.50
  -7 -12  -7   16.60    2.90
  -7  12  -7   20.00    3.20
  -8 -12  -7    2.30    1.90
  -8  12  -7    3.30    2.20
  -9 -12  -7   12.50    2.50
  -9  12  -7   17.80    3.30
 -10 -12  -7   14.10    2.60
 -10  12  -7   14.40    3.30
 -11 -12  -7    6.40    2.30
 -11  12  -7    7.10    2.70
 -13  13   7    1.20    2.10
 -13  13   7    2.00    1.60
 -12  13   7    1.40    1.50
 -12  13   7    0.70    2.10
 -11  13   7    5.70    2.30
 -11  13   7    4.30    1.60
 -10  13   7    1.40    1.70
  10  13  -7    3.50    0.90
 -10  13   7    1.70    1.50
  -9  13   7    4.70    2.10
  -9  13   7    2.90    1.60
   8  13  -7    3.80    1.40
  -8  13   7    7.30    1.80
  -8  13   7    7.70    2.70
  -7  13   7   48.20    4.60
  -7  13   7   52.39    5.60
   7  13  -7   55.59    4.60
   6  13  -7    8.70    1.80
  -6  13   7    8.90    1.90
  -5  13   7    6.10    1.70
   5  13  -7    5.60    1.50
  -4 -13   7   34.30    4.10
   4  13  -7   48.70    4.00
  -4  13   7   45.40    4.00
  -3 -13   7    0.80    1.40
   3  13  -7    2.40    1.40
  -3  13   7    0.00    0.90
  -2 -13   7    0.30    1.40
   2  13  -7    0.20    1.40
  -2  13   7    2.50    1.40
  -1 -13   7    3.70    1.50
   1  13  -7    2.50    1.60
  -1  13   7    3.50    1.50
   0 -13   7   18.00    3.20
   0  13   7   26.30    2.90
   0  13  -7   20.80    2.90
   1 -13   7  127.19   10.30
   1  13   7  126.59    9.60
  -1  13  -7  127.29    9.90
   2 -13   7   13.10    2.90
  -2  13  -7   11.50    2.60
   2  13   7   17.90    2.50
   3 -13   7   34.60    4.40
   3  13   7   28.90    3.30
  -3  13  -7   27.60    3.30
   4 -13   7   39.10    4.80
   4  13   7   42.50    3.80
  -4  13  -7   37.10    4.10
   5 -13   7   14.90    3.20
  -5  13  -7   10.80    2.70
  -6  13  -7    6.20    2.70
  -7 -13  -7   21.10    3.30
  -7  13  -7   26.40    3.60
  -8 -13  -7    4.40    2.10
  -8  13  -7    7.60    2.70
  -9 -13  -7   -0.80    1.60
  -9  13  -7    4.60    2.00
 -10 -13  -7    3.30    1.90
 -10  13  -7    0.50    2.10
 -11  13  -7    8.70    3.00
 -13  14   7    6.90    2.00
 -13  14   7    6.60    2.70
 -12  14   7    1.10    1.40
 -12  14   7    1.60    2.40
 -11  14   7    4.10    1.70
 -11  14   7    9.90    2.60
  10  14  -7    2.70    1.00
 -10  14   7    1.30    1.40
 -10  14   7   -1.50    2.00
  -9  14   7    5.00    1.70
   9  14  -7    7.60    1.40
  -9  14   7    4.40    2.30
   8  14  -7   20.20    2.50
  -8  14   7   19.80    2.80
   7  14  -7   33.00    3.40
  -7  14   7   25.10    4.30
  -7  14   7   36.30    3.50
   6  14  -7   25.30    3.00
  -6  14   7   23.40    3.00
  -6  14   7   21.70    3.90
   5  14  -7    8.90    1.60
  -5  14   7    4.80    1.70
  -4 -14   7  109.99    9.50
   4  14  -7  119.49    9.30
  -4  14   7  134.29    9.30
  -3 -14   7   59.79    5.60
  -3  14   7   61.89    5.20
   3  14  -7   64.29    5.40
  -2 -14   7   64.39    6.10
   2  14  -7   73.49    5.90
  -2  14   7   65.59    5.40
  -1 -14   7   -0.80    1.50
   1  14  -7   -0.70    1.50
  -1  14   7    1.30    1.50
   0 -14   7  113.89   10.00
   0  14   7  125.49    9.30
   0  14  -7  128.49    9.70
   1 -14   7  267.27   19.50
  -1  14  -7  252.07   18.90
   1  14   7  262.67   18.60
   2 -14   7  258.97   18.60
  -2  14  -7  231.48   17.90
   2  14   7  250.47   17.70
   3 -14   7   19.00    3.30
   3  14   7   18.00    2.50
  -3  14  -7   19.50    2.90
   4 -14   7   72.29    6.90
  -4  14  -7   65.59    6.30
   5 -14   7  197.98   15.40
  -5  14  -7  191.78   14.80
  -6  14  -7  187.08   14.40
  -7  14  -7   46.70    5.30
  -8  14  -7    4.80    2.40
  -9  14  -7   24.20    3.90
 -10  14  -7   31.10    4.50
 -12  15   7   30.80    3.60
  11  15  -7   15.60    1.80
 -11  15   7   24.70    3.80
 -11  15   7   14.20    2.60
  10  15  -7    4.30    1.20
 -10  15   7    2.10    1.50
 -10  15   7   -1.70    2.00
  -9  15   7    7.80    2.00
   9  15  -7    9.10    1.70
  -9  15   7   13.30    3.10
  -8  15   7    5.80    2.50
   8  15  -7    5.40    1.60
  -8  15   7    5.50    1.80
   7  15  -7   71.69    5.70
  -7  15   7   66.89    6.90
  -7  15   7   61.89    5.70
  -6  15   7   49.30    6.00
   6  15  -7   64.29    5.10
  -6  15   7   48.70    4.90
  -5  15   7   26.50    3.20
  -4  15   7   24.20    3.00
   4  15  -7   20.50    3.00
  -3 -15   7   23.10    3.30
  -3  15   7   18.80    2.70
   3  15  -7   28.40    3.30
  -2 -15   7   36.30    4.20
   2  15  -7   36.20    3.90
  -2  15   7   35.00    3.60
  -1 -15   7  336.37   25.80
   1  15  -7  364.86   25.50
  -1  15   7  368.36   25.20
   0 -15   7   44.40    4.90
   0  15  -7   40.70    4.50
   0  15   7   41.40    4.10
   1 -15   7    3.30    2.20
   1  15   7    1.80    1.30
  -1  15  -7    3.90    2.00
   2 -15   7  127.79   11.30
   2  15   7  142.29   10.30
  -2  15  -7  141.09   10.80
   3 -15   7  119.39   10.00
   3  15   7  115.09    9.00
  -3  15  -7  115.79    9.50
   4 -15   7   98.29    8.90
  -4  15  -7   97.69    8.30
   5 -15   7   31.60    4.50
  -5  15  -7   28.90    4.20
  -6  15  -7    0.40    1.70
  -7  15  -7   24.10    3.90
  -8  15  -7   60.69    5.90
  -9  15  -7   18.50    3.60
 -10  15  -7    3.90    2.30
 -12  16   7    2.00    1.60
 -12  16   7   -3.10    2.00
  11  16  -7    5.20    1.30
 -11  16   7    5.80    1.90
 -11  16   7    3.50    2.50
 -10  16   7   12.40    2.40
  10  16  -7   13.80    2.00
 -10  16   7   21.60    3.70
   9  16  -7   22.20    2.80
  -9  16   7   25.20    3.20
  -9  16   7   17.50    3.70
  -8  16   7    9.40    2.10
   8  16  -7    6.90    1.80
  -8  16   7    2.90    2.40
  -7  16   7   -1.90    1.40
   7  16  -7   -2.60    1.30
  -7  16   7    0.50    2.20
  -6  16   7   32.10    3.80
  -6  16   7   35.70    5.20
   6  16  -7   39.30    4.00
  -5  16   7   10.90    2.20
  -5  16   7    6.00    2.80
   5  16  -7    9.80    1.90
   4  16  -7   12.40    2.30
  -3 -16   7   24.40    3.40
   3  16  -7   25.20    3.20
  -3  16   7   16.90    2.50
  -2 -16   7   21.80    3.70
   2  16  -7   30.00    3.60
  -2  16   7   28.80    3.40
  -1 -16   7   59.29    6.20
  -1  16   7   62.19    5.30
   1  16  -7   69.09    6.00
   0 -16   7   10.50    2.80
   0  16  -7    7.00    2.30
   0  16   7    6.30    2.00
   1 -16   7    4.30    2.40
   1  16   7    6.80    1.90
  -1  16  -7    7.10    1.90
   2 -16   7    2.40    1.70
  -2  16  -7   -0.20    1.90
   2  16   7    1.30    1.60
   3 -16   7   14.20    3.20
  -3  16  -7    8.60    2.50
   4 -16   7    9.90    3.10
  -4  16  -7    8.80    2.30
  -5  16  -7    0.50    2.20
  -6  16  -7   17.80    3.50
  -7  16  -7    3.00    2.20
  -8  16  -7    2.20    2.30
  -9  16  -7    0.60    2.10
 -11  17   7    6.20    2.10
  11  17  -7    2.70    1.50
 -11  17   7    4.40    2.60
 -10  17   7   -1.20    1.40
  10  17  -7    2.30    1.40
 -10  17   7    2.00    2.30
  -9  17   7    5.00    1.90
  -9  17   7    3.60    2.80
   9  17  -7    6.00    1.70
  -8  17   7   -2.30    1.90
   8  17  -7    1.30    1.50
  -8  17   7   -0.80    1.40
  -7  17   7   15.90    2.70
   7  17  -7   17.60    2.70
  -7  17   7   17.60    3.70
   6  17  -7   18.50    2.90
  -6  17   7   14.50    2.70
  -6  17   7   15.40    3.80
  -5  17   7   13.70    2.40
  -5  17   7    9.10    3.30
   5  17  -7   10.40    2.40
  -4  17   7    5.10    1.90
   4  17  -7    8.70    2.20
   3  17  -7    7.10    2.10
  -3  17   7    5.90    1.70
  -2 -17   7   17.20    3.40
  -2  17   7   25.50    3.20
   2  17  -7   25.80    3.40
  -1 -17   7  199.58   16.50
  -1  17   7  231.68   15.90
   1  17  -7  217.68   16.10
   0 -17   7   29.20    4.30
   0  17   7   26.50    3.30
   0  17  -7   25.20    3.60
   1 -17   7   12.10    3.20
  -1  17  -7   14.00    2.80
   1  17   7   13.80    2.40
   2 -17   7   96.69    9.00
  -2  17  -7  103.09    8.50
   3 -17   7    1.90    2.30
  -3  17  -7   -0.80    1.90
   4 -17   7   16.70    3.80
  -4  17  -7   21.60    3.50
  -5  17  -7   26.90    4.00
  -6  17  -7   -1.30    1.50
  -7  17  -7   22.60    3.90
  -8  17  -7   11.00    3.00
  -9  17  -7   -0.40    2.30
  10  18  -7   28.30    3.30
 -10  18   7   21.50    3.40
 -10  18   7   28.90    4.70
  -9  18   7    9.60    3.20
  -9  18   7    9.30    2.50
   9  18  -7    9.90    2.20
  -8  18   7   11.60    2.40
   8  18  -7    9.20    2.20
  -8  18   7   13.00    3.30
   7  18  -7   11.60    2.30
  -7  18   7    9.00    2.20
  -7  18   7   12.50    3.30
   6  18  -7   26.60    3.30
  -6  18   7   16.40    4.20
  -6  18   7   28.00    3.40
   5  18  -7    5.00    1.90
  -5  18   7   -1.50    1.60
  -5  18   7   -1.90    2.30
  -4  18   7   32.40    5.50
  -4  18   7   40.60    4.30
   4  18  -7   46.50    4.50
  -3  18   7   82.69    6.90
   3  18  -7   81.79    7.10
  -2  18   7   35.60    3.90
   2  18  -7   34.90    4.10
  -1 -18   7   34.90    4.80
   1  18  -7   34.60    4.30
  -1  18   7   41.50    4.10
   0 -18   7   15.20    3.40
   0  18   7   16.90    2.70
   0  18  -7   14.80    2.90
   1 -18   7   11.80    3.00
  -1  18  -7   16.40    3.00
   2 -18   7  102.99    9.60
  -2  18  -7  116.69    9.10
   3 -18   7   23.90    4.50
  -3  18  -7   28.60    3.80
  -4  18  -7    9.30    2.60
  -5  18  -7   52.99    5.60
  -6  18  -7   23.00    3.80
  -7  18  -7   30.90    4.50
  -8  18  -7    0.80    2.20
  -9  19   7    3.60    2.00
  -9  19   7    6.20    3.30
   9  19  -7   -0.30    1.80
  -8  19   7    2.00    1.70
  -8  19   7    2.70    2.70
   8  19  -7    2.70    1.90
  -7  19   7    2.10    1.80
  -7  19   7    5.20    3.00
   7  19  -7    1.80    1.90
  -6  19   7    0.50    1.60
  -6  19   7    3.30    2.80
  -5  19   7   19.10    4.40
  -5  19   7   18.90    3.10
   5  19  -7   26.30    3.50
  -4  19   7   52.89    5.40
   4  19  -7   66.09    5.70
  -4  19   7   56.99    7.10
  -3  19   7    5.00    1.80
   3  19  -7    0.50    2.00
  -2  19   7   57.09    5.10
   2  19  -7   48.10    5.20
   1  19  -7    9.20    2.50
  -1  19   7   11.40    2.30
   0 -19   7    5.40    2.50
   0  19  -7    4.40    2.10
   1 -19   7   15.00    3.30
  -1  19  -7   16.80    2.80
   2 -19   7    4.10    2.60
  -2  19  -7    2.00    2.10
   3 -19   7   59.29    6.30
  -3  19  -7   47.90    5.50
  -4  19  -7   73.39    6.90
  -5  19  -7    6.00    2.10
  -6  19  -7    2.20    2.10
  -7  19  -7    4.00    2.50
  -9  20   7    1.10    2.60
   9  20  -7   -2.20    1.90
  -8  20   7    0.10    2.70
   8  20  -7    3.60    2.10
  -8  20   7    5.40    2.10
  -7  20   7   -0.60    1.70
  -7  20   7   -1.60    2.40
   7  20  -7    3.70    2.20
  -6  20   7   10.70    2.40
  -6  20   7   14.80    3.60
   6  20  -7    6.00    1.80
  -5  20   7   15.50    4.20
  -5  20   7   14.20    2.60
   5  20  -7   16.20    3.00
   4  20  -7    1.20    1.80
  -4  20   7    2.10    1.70
  -4  20   7   -0.40    2.80
  -3  20   7    0.40    2.80
  -3  20   7    2.50    1.40
   3  20  -7    2.30    2.00
  -2  20   7    2.00    1.90
   2  20  -7    2.40    2.10
   1  20  -7   23.50    3.60
   0  20  -7    3.80    1.80
   1 -20   7    3.80    2.10
  -1  20  -7    0.10    1.70
   2 -20   7    6.00    2.70
  -2  20  -7    6.10    2.40
  -3  20  -7    8.20    2.80
  -4  20  -7    5.20    2.40
  -5  20  -7   -2.70    1.80
  -6  20  -7    3.50    1.80
   8  21  -7    0.90    2.40
  -8  21   7    6.00    3.20
   7  21  -7   12.10    3.00
  -7  21   7    9.30    3.50
  -7  21   7   13.70    2.70
  -6  21   7    5.90    2.20
  -6  21   7   11.60    3.50
   6  21  -7    6.00    2.20
   5  21  -7   12.40    2.80
  -5  21   7    8.40    2.30
  -5  21   7    6.50    3.50
   4  21  -7    1.80    2.10
  -4  21   7    0.50    1.30
  -4  21   7   -0.70    2.70
   3  21  -7   26.70    4.00
  -3  21   7   26.90    5.00
  -3  21   7   27.20    3.70
   2  21  -7   64.89    6.40
  -2  21   7   63.89    7.80
   1  21  -7   31.40    4.30
   0  21  -7   -0.30    1.40
  -1  21  -7    8.10    2.50
   2 -21   7    6.60    2.40
  -2  21  -7    8.40    2.70
  -3  21  -7   19.10    3.50
  -4  21  -7   27.10    4.10
  -5  21  -7   -0.70    2.00
  -6  22   7    2.00    3.00
  -6  22   7   -0.50    1.80
   6  22  -7   -1.60    1.80
  -5  22   7   13.80    4.10
  -5  22   7    8.30    2.50
   5  22  -7    7.00    2.70
   4  22  -7   45.90    4.90
  -4  22   7   33.90    6.10
  -4  22   7   32.90    4.50
  -3  22   7   13.10    3.90
   3  22  -7   19.50    3.50
  -2  22   7    4.90    3.50
   2  22  -7    3.00    2.50
  -1  22   7    2.70    2.90
   1  22  -7    2.20    2.20
   0  22  -7   31.20    4.30
  -1  22  -7   27.30    4.20
  -2  22  -7   21.30    3.60
  -3  22  -7    1.50    2.10
  -4  22  -7    3.00    2.20
   4  23  -7    2.20    2.30
  -3  23   7    2.90    2.80
   3  23  -7    0.40    2.20
   2  23  -7    5.10    2.60
  -2  23   7   -4.60    2.70
  -1  23   7    2.60    3.20
   1  23  -7    0.50    2.30
   0  23  -7    1.80    1.90
   0  23   7    5.00    3.20
  -1  23  -7    5.90    2.70
  -2  23  -7    2.90    2.20
  -9   0   8  139.09    9.20
  -9   0   8  126.89    9.20
  -8   0   8   13.20    1.40
  -7   0   8  246.68   17.10
  -6   0   8 1071.19   73.39
   5   0  -8  293.47   19.60
  -5   0   8  273.57   19.80
  -4   0   8  649.64   46.90
   4   0  -8  712.53   46.80
  -3   0   8   84.29    6.30
  -2   0   8  318.67   23.90
   2   0  -8  365.76   23.80
   1   0  -8 2834.72  267.87
  -1   0   8 2899.11  272.17
   0   0  -8 1334.57   84.79
   0   0   8 1136.19   84.89
  -1   0  -8   19.50    2.10
   1   0   8   15.10    2.40
  -2   0  -8 1218.98   80.69
   2   0   8 1127.29   80.79
   3   0   8 1938.91  133.09
   4   0   8 1033.20   71.69
  -4   0  -8 1041.50   71.49
   5   0   8  178.28   13.80
  -5   0  -8  194.18   13.70
   6   0   8   33.10    3.70
  -6   0  -8   34.10    3.70
  -7   0  -8  447.86   29.00
   7   0   8  372.06   29.10
  -8   0  -8  667.23   46.50
  -9   0  -8  102.39    8.30
 -10   0  -8   51.39    4.90
 -11   0  -8    3.90    1.90
 -12   0  -8   18.30    2.90
 -13   0  -8   38.50    4.30
  -9   1   8   23.80    2.00
  -9   1   8   22.80    1.90
  -8  -1   8  281.37   19.10
  -8   1   8  271.57   19.10
  -7  -1   8   89.19    6.40
  -7   1   8   88.09    6.40
  -6  -1   8    6.30    1.10
  -6   1   8    4.60    1.10
   6   1  -8    4.80    0.90
  -5  -1   8  152.68   10.90
   5  -1  -8  148.39   10.80
  -5   1   8  151.28   10.90
   5   1  -8  162.78   10.80
   4  -1  -8  758.82   48.10
  -4  -1   8  667.53   48.20
  -4   1   8  630.54   48.20
   4   1  -8  742.93   48.10
  -3  -1   8  377.76   26.30
   2  -1  -8  478.75   30.60
  -2  -1   8  415.56   30.70
  -2   1   8  425.76   30.70
   2   1  -8  448.16   30.60
  -1  -1   8   20.10    2.50
   1  -1  -8   24.50    2.40
  -1   1   8   18.30    2.30
   1   1  -8   25.40    2.40
   0  -1  -8  345.27   21.80
   0  -1   8  281.77   21.90
   0   1   8  295.67   21.90
   0   1  -8  319.07   21.80
   1  -1   8 1603.44  114.29
   1   1   8 1727.93  114.39
   2  -1   8  243.28   17.90
  -2  -1  -8  254.37   17.70
   2   1   8  243.68   17.90
  -2   1  -8  258.57   17.80
   3  -1   8   47.50    4.50
  -3   1  -8   51.49    4.50
   3   1   8   57.49    4.90
  -4  -1  -8  425.06   28.60
   4  -1   8  382.16   28.70
  -4   1  -8  409.66   28.60
   4   1   8  409.66   28.80
   5  -1   8  109.69    8.70
  -5  -1  -8  111.39    8.50
   5   1   8  107.59    8.60
  -5   1  -8  112.69    8.60
  -6  -1  -8  266.17   18.30
   6  -1   8  240.58   18.50
  -6   1  -8  271.17   18.40
   6   1   8  239.88   18.50
   7  -1   8   33.20    4.00
  -7  -1  -8   42.50    4.10
  -7   1  -8   41.70    4.20
   7   1   8   30.40    4.00
  -8  -1  -8    8.70    2.30
  -8   1  -8    9.40    2.50
  -9  -1  -8   24.90    3.20
  -9   1  -8   24.60    3.40
 -10  -1  -8   23.50    3.20
 -10   1  -8   23.30    3.20
 -11  -1  -8   38.30    4.30
 -11   1  -8   35.90    4.10
 -12  -1  -8   -0.60    1.60
 -12   1  -8    2.30    1.80
 -13  -1  -8    0.80    1.90
 -13   1  -8    3.80    2.00
 -10   2   8    1.80    0.60
 -10   2   8    3.40    0.80
  -9   2   8   67.29    4.60
  -9   2   8   57.79    4.80
  -8  -2   8   18.10    1.60
  -8   2   8   20.90    1.90
  -7  -2   8    6.00    1.00
  -7   2   8    6.20    1.10
  -6  -2   8    9.40    1.30
   6   2  -8    8.20    1.10
  -6   2   8   10.60    1.40
  -5  -2   8   16.10    1.90
   5  -2  -8   17.80    1.90
  -5   2   8   19.90    2.00
   5   2  -8   20.10    1.80
   4  -2  -8  118.49    8.60
  -4  -2   8  115.29    8.70
  -4   2   8  119.09    8.70
   4   2  -8  128.19    8.60
  -3  -2   8  202.68   16.30
   3  -2  -8  262.07   16.30
  -3   2   8  229.88   16.40
  -2  -2   8   52.99    4.50
   2  -2  -8   60.69    4.40
   2   2  -8   54.69    4.30
  -2   2   8   51.09    4.50
   1  -2  -8  153.88   10.00
  -1  -2   8  133.79   10.20
  -1   2   8  127.39   10.10
   1   2  -8  138.09   10.00
   0  -2   8  287.67   21.60
   0  -2  -8  338.07   21.50
   0   2  -8  308.77   21.50
   0   2   8  290.37   21.60
  -1  -2  -8   81.09    5.80
   1  -2   8   65.19    5.90
   1   2   8   81.39    6.20
  -1   2  -8   73.69    5.90
  -2  -2  -8  174.08   12.60
   2  -2   8  168.68   12.80
   2   2   8  172.48   12.90
  -2   2  -8  186.48   12.80
   3  -2   8   18.60    2.70
  -3  -2  -8   23.30    2.70
   3   2   8   21.10    2.60
  -3   2  -8   22.80    2.90
  -4  -2  -8  278.97   18.80
   4  -2   8  244.28   19.00
   4   2   8  241.08   19.00
  -4   2  -8  290.57   19.00
   5  -2   8   31.00    3.60
   5   2   8   38.70    3.90
  -5   2  -8   39.30    3.60
   6  -2   8   23.20    3.30
  -6  -2  -8   27.80    3.30
  -6   2  -8   32.50    3.60
   6   2   8   19.80    3.20
   7  -2   8   44.00    4.80
  -7  -2  -8   57.49    4.70
  -7   2  -8   50.79    4.90
   7   2   8   45.40    4.70
  -8  -2  -8   19.30    2.80
  -8   2  -8   18.50    3.00
  -9  -2  -8   46.60    4.60
  -9   2  -8   46.10    4.70
 -10  -2  -8   17.70    2.80
 -10   2  -8   18.80    3.00
 -11   2  -8    6.30    2.30
 -12  -2  -8    1.90    2.00
 -12   2  -8    3.20    2.00
 -13  -2  -8   11.90    2.50
 -13   2  -8   16.30    2.80
 -11   3   8    5.40    0.80
 -11   3   8    6.70    1.00
 -10   3   8   44.70    3.30
 -10   3   8   36.40    3.00
  -9   3   8   15.00    1.90
  -9   3   8   16.60    1.60
  -8  -3   8  145.49   10.20
  -8   3   8  149.49   10.40
  -7  -3   8  114.39    8.20
  -7   3   8  115.49    8.20
  -6  -3   8   71.19    5.50
  -6   3   8   75.39    5.60
   6   3  -8   77.29    5.30
  -5  -3   8   65.59    5.30
   5   3  -8   77.29    5.20
  -5   3   8   67.79    5.30
  -4  -3   8  328.97   23.50
  -4   3   8  364.56   23.60
   4   3  -8  321.17   23.40
  -3  -3   8  794.32   58.69
   3  -3  -8  902.31   58.59
  -3   3   8  862.71   58.69
   2  -3  -8  409.16   26.40
  -2  -3   8  359.26   26.50
  -2   3   8  365.46   26.50
   2   3  -8  384.36   26.40
  -1  -3   8   56.49    4.80
   1  -3  -8   61.69    4.50
  -1   3   8   57.19    4.80
   1   3  -8   57.19    4.70
   0  -3  -8   14.70    1.90
   0  -3   8   20.40    2.20
   0   3   8   19.90    2.10
   0   3  -8   16.50    2.20
   1  -3   8 1113.09   84.99
  -1  -3  -8 1368.66   84.89
  -1   3  -8 1252.87   84.99
   1   3   8 1208.98   84.99
  -2  -3  -8  702.93   45.20
   2  -3   8  610.54   45.50
   2   3   8  636.94   45.40
  -2   3  -8  664.53   45.40
   3  -3   8  170.38   13.30
  -3  -3  -8  190.08   12.90
   3   3   8  172.78   13.20
  -3   3  -8  182.58   13.10
   4  -3   8   12.30    2.40
  -4   3  -8    9.70    2.30
   4   3   8   10.20    2.20
   5  -3   8  115.49    9.10
  -5  -3  -8  123.29    8.80
   5   3   8   96.19    8.90
  -5   3  -8  125.19    9.10
   6  -3   8  581.24   43.20
  -6  -3  -8  676.73   42.90
   6   3   8  563.84   43.10
  -6   3  -8  640.44   43.10
   7  -3   8    8.60    2.20
  -7  -3  -8    4.50    1.90
  -7   3  -8    2.50    1.90
   7   3   8    9.60    2.20
  -8  -3  -8    8.20    2.10
  -8   3  -8    5.60    2.20
  -9  -3  -8   -0.30    1.70
  -9   3  -8    0.80    1.80
 -10  -3  -8   29.70    3.50
 -10   3  -8   29.30    3.80
 -11  -3  -8   66.39    5.70
 -11   3  -8   61.19    5.90
 -12  -3  -8   31.90    3.70
 -12   3  -8   27.00    3.80
 -13  -3  -8    1.00    2.00
 -13   3  -8   -1.30    1.90
 -12   4   8    1.80    0.60
 -12   4   8    1.20    0.70
 -11   4   8   27.60    2.30
 -11   4   8   24.90    2.50
 -10   4   8    6.40    1.40
 -10   4   8    7.70    1.10
  -9   4   8   77.59    6.30
  -9   4   8   83.29    5.90
  -8  -4   8    3.40    0.70
  -8   4   8    2.40    0.90
  -7  -4   8  133.39    9.40
   7   4  -8  134.59    9.20
  -7   4   8  130.69    9.50
  -6  -4   8  170.18   12.80
  -6   4   8  187.88   12.80
   6   4  -8  187.08   12.60
  -5  -4   8  298.07   20.30
  -5   4   8  270.17   20.20
   5   4  -8  302.47   20.10
  -4  -4   8  566.14   40.00
   4   4  -8  565.64   39.80
  -4   4   8  606.34   40.00
   3  -4  -8  322.77   22.40
  -3  -4   8  310.87   22.50
  -3   4   8  327.67   22.40
  -2  -4   8  592.24   43.50
   2  -4  -8  658.63   43.30
  -2   4   8  658.13   43.40
   2   4  -8  603.34   43.30
  -1  -4   8  505.55   36.80
   1  -4  -8  563.84   36.60
   1   4  -8  512.45   36.70
  -1   4   8  534.15   36.70
   0  -4   8  340.07   25.10
   0  -4  -8  392.06   24.90
   0   4   8  338.37   25.00
   0   4  -8  354.76   25.00
   1  -4   8   88.79    7.30
  -1  -4  -8   97.59    7.00
   1   4   8   95.19    7.30
  -1   4  -8   88.09    7.20
  -2  -4  -8  269.47   17.40
   2  -4   8  237.18   17.70
  -2   4  -8  256.47   17.60
   2   4   8  216.88   17.50
  -3  -4  -8  446.06   29.90
  -3   4  -8  418.76   30.10
   3   4   8  417.66   30.10
   4  -4   8  345.57   24.80
   4   4   8  346.87   24.70
  -4   4  -8  351.56   24.70
   5  -4   8  195.38   15.20
  -5  -4  -8  228.38   15.00
  -5   4  -8  217.38   15.30
   5   4   8  185.68   15.20
  -6  -4  -8    2.80    1.70
  -6   4  -8    3.40    2.00
   6   4   8    3.20    1.70
  -7  -4  -8   59.49    5.00
   7  -4   8   48.40    5.00
   7   4   8   53.69    5.20
  -7   4  -8   57.09    5.40
  -8  -4  -8  183.48   12.80
  -8   4  -8  161.68   13.10
  -9  -4  -8  101.39    7.90
  -9   4  -8   96.19    8.20
 -10  -4  -8    7.90    2.10
 -10   4  -8    2.80    2.10
 -11  -4  -8    0.60    1.70
 -11   4  -8    2.60    2.00
 -12  -4  -8   28.60    3.50
 -12   4  -8   22.10    3.40
 -13   5   8    0.00    0.70
 -13   5   8    1.40    0.60
 -12   5   8    4.70    0.90
 -12   5   8    5.90    1.20
 -11   5   8    1.50    1.10
 -11   5   8    1.20    0.80
 -10   5   8    0.70    0.90
 -10   5   8    0.90    1.20
  -9   5   8   11.00    1.40
  -9   5   8    8.60    1.70
  -8   5   8   20.60    2.10
  -7  -5   8    6.30    1.10
   7   5  -8    7.60    0.80
  -7   5   8    6.00    1.20
  -6  -5   8    2.70    0.90
   6   5  -8    4.30    0.80
  -6   5   8    4.30    1.00
  -5  -5   8  144.39   10.30
  -5   5   8  150.58   10.30
   5   5  -8  135.29   10.10
  -4  -5   8   18.70    2.10
  -4   5   8   19.50    2.10
   4   5  -8   17.60    2.00
   3  -5  -8   91.49    6.90
  -3  -5   8   91.99    7.00
  -3   5   8   94.69    6.90
  -2  -5   8   51.49    4.50
   2  -5  -8   57.09    4.30
  -2   5   8   54.99    4.40
   2   5  -8   51.79    4.40
  -1  -5   8   19.90    2.50
   1  -5  -8   23.30    2.50
  -1   5   8   20.60    2.20
   1   5  -8   23.80    2.50
   0  -5   8    6.80    1.50
   0  -5  -8    5.00    1.40
   0   5   8    5.40    1.40
   0   5  -8    4.40    1.40
  -1  -5  -8   47.80    3.80
   1  -5   8   44.50    4.20
  -1   5  -8   45.20    4.10
   1   5   8   42.80    4.00
  -2  -5  -8  101.49    7.20
   2  -5   8   94.89    7.50
   2   5   8   85.49    7.20
  -2   5  -8   93.39    7.30
  -3  -5  -8   38.50    3.60
   3  -5   8   36.00    3.70
  -3   5  -8   38.70    3.90
   3   5   8   36.30    3.60
   4  -5   8  114.79    9.70
  -4  -5  -8  142.49    9.40
  -4   5  -8  125.39    9.50
   4   5   8  112.49    9.40
   5  -5   8   37.00    4.30
  -5  -5  -8   44.50    4.10
   5   5   8   42.00    4.00
  -5   5  -8   42.00    4.40
  -6  -5  -8   15.30    2.10
   6  -5   8   11.70    2.30
  -6   5  -8   10.00    2.50
   6   5   8   16.00    2.60
  -7  -5  -8  140.59    9.70
   7  -5   8  114.49    9.80
   7   5   8  103.59   10.20
  -7   5  -8  140.59   10.10
  -8  -5  -8   62.59    5.30
  -8   5  -8   54.69    5.70
  -9  -5  -8   18.40    2.80
  -9   5  -8   15.80    3.10
 -10  -5  -8    3.80    1.90
 -10   5  -8    1.30    2.10
 -11  -5  -8    4.20    1.90
 -11   5  -8    1.40    2.10
 -12  -5  -8    0.30    1.80
 -12   5  -8    4.10    2.20
 -15   6   8    2.70    0.50
 -14   6   8    6.10    1.10
 -14   6   8    3.80    0.80
 -13   6   8    7.50    1.30
 -13   6   8    7.20    1.10
 -12   6   8    4.70    1.00
 -12   6   8    4.40    1.20
 -11   6   8   64.79    5.10
 -11   6   8   59.19    4.70
 -10   6   8   75.59    5.70
 -10   6   8   76.99    6.20
  -9   6   8   -0.20    0.90
  -9   6   8    0.90    1.20
  -8   6   8   10.40    1.50
  -7  -6   8   18.40    2.00
  -7   6   8   23.90    2.10
   7   6  -8   21.30    1.80
  -6  -6   8   29.70    2.60
  -6   6   8   27.10    2.50
   6   6  -8   28.00    2.30
  -5  -6   8  135.79   10.00
  -5   6   8  138.19    9.90
   5   6  -8  137.59    9.80
  -4  -6   8  644.54   43.80
   4   6  -8  630.44   43.60
  -4   6   8  624.14   43.60
  -3  -6   8   11.60    1.70
   3  -6  -8    9.10    1.50
  -3   6   8    8.40    1.40
  -2  -6   8  144.19   11.00
   2  -6  -8  151.88   10.90
   2   6  -8  156.08   10.90
  -2   6   8  149.49   10.90
  -1  -6   8  371.56   27.70
   1  -6  -8  416.56   27.50
  -1   6   8  382.56   27.50
   1   6  -8  407.46   27.60
   0  -6  -8   30.20    2.90
   0  -6   8   23.30    2.90
   0   6  -8   24.40    2.80
   0   6   8   30.90    2.90
   1  -6   8  162.78   12.90
  -1  -6  -8  180.08   12.70
   1   6   8  186.18   12.90
  -1   6  -8  173.48   12.90
  -2  -6  -8    6.70    1.70
   2  -6   8    4.80    1.80
  -2   6  -8    6.00    1.80
   2   6   8    4.60    1.70
  -3  -6  -8  166.58   11.50
   3  -6   8  139.29   11.80
   3   6   8  161.08   11.80
  -3   6  -8  160.38   11.80
   4  -6   8  183.58   13.90
  -4  -6  -8  199.88   13.60
   4   6   8  178.68   13.70
  -4   6  -8  184.28   13.80
   5  -6   8  145.19   12.30
  -5  -6  -8  171.18   12.00
  -5   6  -8  165.08   12.30
   5   6   8  164.08   12.20
   6  -6   8    8.40    2.20
  -6  -6  -8   10.80    2.20
   6   6   8    9.90    2.30
  -6   6  -8    9.00    2.40
  -7  -6  -8  116.79    8.90
  -7   6  -8  114.69    9.40
  -8  -6  -8   38.10    4.00
  -8   6  -8   35.30    4.00
  -9  -6  -8   86.29    6.90
  -9   6  -8   77.59    7.20
 -10  -6  -8   21.20    3.00
 -10   6  -8   23.40    3.60
 -11  -6  -8   15.00    2.60
 -11   6  -8    6.40    2.60
 -12  -6  -8    8.70    2.30
 -12   6  -8    7.90    2.60
 -14   7   8    2.60    0.80
 -14   7   8    5.50    1.30
 -13   7   8    1.80    0.90
 -13   7   8    4.70    1.30
 -12   7   8    3.10    1.40
 -12   7   8    1.80    1.00
 -11   7   8   47.50    4.10
 -11   7   8   39.50    3.60
 -10   7   8   17.20    2.10
 -10   7   8   23.90    2.80
  -9   7   8   64.19    5.80
  -9   7   8   71.59    5.30
  -8   7   8   12.70    1.90
   8   7  -8   18.60    1.30
  -7  -7   8   20.10    2.40
   7   7  -8   27.80    2.10
  -7   7   8   27.20    2.40
  -6  -7   8  177.68   13.30
   6   7  -8  189.78   13.10
  -6   7   8  191.38   13.30
  -5  -7   8    8.70    1.40
  -5   7   8    6.70    1.20
   5   7  -8    5.50    1.10
  -4  -7   8   37.10    3.70
  -4   7   8   43.10    3.50
   4   7  -8   44.10    3.50
  -3  -7   8  241.88   17.80
  -3   7   8  258.67   17.70
  -2  -7   8    0.50    1.00
   2  -7  -8    3.50    1.30
  -2   7   8    1.40    1.10
   2   7  -8   -0.20    1.00
  -1  -7   8  115.39    9.30
   1  -7  -8  129.59    9.20
  -1   7   8  125.29    9.10
   1   7  -8  121.09    9.20
   0  -7   8  198.58   15.30
   0  -7  -8  206.18   15.10
   0   7   8  228.98   15.10
   0   7  -8  207.78   15.20
   1  -7   8    5.90    1.70
  -1   7  -8    4.20    1.60
   1   7   8    9.10    1.70
  -2  -7  -8  867.91   55.19
   2  -7   8  749.53   55.39
   2   7   8  747.63   55.19
  -2   7  -8  825.42   55.39
   3  -7   8   80.89    6.90
  -3  -7  -8   87.59    6.70
  -3   7  -8   87.19    7.00
   3   7   8   78.49    6.60
  -4  -7  -8    0.80    1.60
   4  -7   8    2.20    1.70
   4   7   8    7.10    1.60
  -4   7  -8    4.50    1.90
   5  -7   8   55.39    5.70
  -5  -7  -8   66.09    5.10
  -5   7  -8   63.69    5.50
   5   7   8   57.59    5.40
  -6  -7  -8  168.98   11.20
   6  -7   8  134.49   11.50
  -6   7  -8  151.68   11.60
   6   7   8  136.39   11.30
  -7  -7  -8  242.78   17.10
  -7   7  -8  230.18   17.60
  -8  -7  -8  123.79    9.50
  -8   7  -8  121.49   10.00
  -9  -7  -8    3.40    1.90
  -9   7  -8    9.30    2.60
 -10  -7  -8   31.70    3.80
 -10   7  -8   31.90    4.20
 -11  -7  -8   73.09    6.40
 -11   7  -8   76.39    7.00
 -12  -7  -8   39.40    4.30
 -12   7  -8   41.60    4.80
 -14   8   8    2.90    0.90
 -14   8   8    1.30    1.30
 -13   8   8    3.20    1.00
 -13   8   8    6.80    1.70
 -12   8   8    0.70    1.30
 -12   8   8   -0.50    0.90
 -11   8   8    0.20    1.10
 -11   8   8    0.80    1.50
 -10   8   8    7.20    1.50
 -10   8   8    6.20    1.90
  -9   8   8   20.80    2.40
  -9   8   8   20.90    3.00
   8   8  -8   92.89    6.60
  -8   8   8   94.19    7.10
  -7  -8   8    0.20    0.80
  -7   8   8    2.10    1.10
   7   8  -8    1.40    0.70
   6   8  -8    2.50    0.90
  -6   8   8    3.30    1.20
  -5  -8   8    2.30    1.10
   5   8  -8    2.00    0.90
  -5   8   8    1.70    1.00
  -4  -8   8    4.00    1.30
  -4   8   8    4.60    1.20
   4   8  -8    6.40    1.20
  -3  -8   8   23.10    2.70
  -3   8   8   22.40    2.50
   3   8  -8   28.90    2.60
  -2  -8   8   64.49    5.60
   2   8  -8   76.89    5.60
  -2   8   8   63.69    5.30
  -1  -8   8    2.90    1.40
   1  -8  -8    2.80    1.40
  -1   8   8    3.40    1.30
   1   8  -8    4.40    1.40
   0  -8  -8   73.49    5.90
   0  -8   8   68.69    6.00
   0   8   8   75.89    5.80
   0   8  -8   72.19    5.80
   1  -8   8  122.89   10.40
  -1  -8  -8  149.59   10.30
   1   8   8  133.79   10.10
  -1   8  -8  140.99   10.40
   2  -8   8   46.10    4.60
  -2  -8  -8   48.60    4.40
   2   8   8   48.10    4.20
  -2   8  -8   45.60    4.30
  -3  -8  -8   68.59    5.70
   3  -8   8   76.89    6.40
  -3   8  -8   77.69    6.30
   3   8   8   64.29    5.90
  -4  -8  -8    0.00    1.20
   4  -8   8    2.10    1.70
   4   8   8   -1.40    1.30
  -4   8  -8    0.30    1.70
   5  -8   8   32.10    3.60
  -5  -8  -8   33.20    3.50
  -5   8  -8   29.30    3.80
   5   8   8   23.00    3.40
   6  -8   8   67.79    6.20
  -6  -8  -8   71.69    5.60
  -6   8  -8   69.29    6.20
   6   8   8   55.69    5.60
  -7  -8  -8    1.10    1.70
  -7   8  -8    0.10    2.00
  -8  -8  -8   -0.70    1.50
  -8   8  -8   -0.40    1.40
  -9  -8  -8    1.10    1.70
  -9   8  -8    1.30    2.00
 -10  -8  -8   12.10    2.40
 -10   8  -8    9.60    2.80
 -11  -8  -8    2.10    1.90
 -11   8  -8    1.80    2.30
 -12  -8  -8    9.20    2.40
 -12   8  -8   13.40    3.00
 -14   9   8   13.40    2.20
 -14   9   8    6.60    1.30
 -13   9   8    4.70    1.30
 -13   9   8    4.90    1.70
 -12   9   8   22.20    2.90
 -12   9   8   18.00    2.40
 -11   9   8   20.10    2.40
 -11   9   8   20.20    2.90
 -10   9   8   13.10    2.00
 -10   9   8    8.50    2.30
  -9   9   8  204.68   15.20
  -9   9   8  201.78   14.60
  -8   9   8   41.70    3.40
  -8   9   8   37.00    4.10
   8   9  -8   34.70    2.90
  -7   9   8    5.40    1.30
   7   9  -8    3.20    0.90
  -6  -9   8    0.70    1.10
  -6   9   8    1.60    1.10
   6   9  -8    1.10    0.90
  -5  -9   8    2.50    1.20
   5   9  -8    2.30    1.10
  -4  -9   8  167.08   12.80
  -4   9   8  173.58   12.60
   4   9  -8  185.08   12.70
  -3  -9   8  382.16   28.60
  -3   9   8  412.86   28.40
   3   9  -8  426.46   28.50
  -2  -9   8   35.40    3.60
   2   9  -8   36.10    3.50
  -2   9   8   32.20    3.20
  -1  -9   8  258.27   18.20
   1  -9  -8  248.88   17.90
   1   9  -8  257.07   17.90
  -1   9   8  238.08   17.70
   0  -9  -8   56.39    4.80
   0   9   8   59.29    4.90
   0   9  -8   57.79    5.10
   1  -9   8   64.09    6.10
  -1  -9  -8   69.29    5.70
  -1   9  -8   70.49    6.00
   1   9   8   75.49    5.80
  -2  -9  -8  335.27   23.20
   2  -9   8  310.77   23.50
  -2   9  -8  324.07   23.40
   2   9   8  336.37   23.20
   3  -9   8   19.30    3.00
  -3  -9  -8   16.00    2.60
   3   9   8   17.30    2.60
  -3   9  -8   18.00    2.90
  -4  -9  -8   82.49    6.40
   4  -9   8   77.19    6.80
   4   9   8   70.99    6.20
  -4   9  -8   72.89    6.40
   5  -9   8   20.70    3.30
  -5  -9  -8   20.80    2.90
   5   9   8   22.40    3.10
  -5   9  -8   20.80    3.10
  -6  -9  -8   43.00    4.50
   6  -9   8   45.70    5.00
  -6   9  -8   46.40    4.90
  -7  -9  -8   19.70    2.90
  -7   9  -8   21.70    3.40
  -8  -9  -8    8.60    2.10
  -8   9  -8    5.20    2.40
  -9  -9  -8    0.60    1.70
  -9   9  -8    2.40    1.70
 -10  -9  -8    7.90    2.30
 -10   9  -8   10.50    2.90
 -11  -9  -8   13.00    2.60
 -11   9  -8   11.70    2.90
 -12  -9  -8    6.90    2.30
 -12   9  -8    1.70    2.50
 -14  10   8   -1.50    0.90
 -14  10   8    3.10    1.70
 -13  10   8    6.70    2.10
 -12  10   8    1.60    1.30
 -12  10   8    0.80    1.60
 -11  10   8   35.80    3.90
 -11  10   8   27.50    3.10
 -10  10   8  204.38   14.80
   9  10  -8  163.18   11.00
  -9  10   8  169.28   11.70
  -9  10   8  161.38   12.20
   9  10  -8  143.19   10.90
   8  10  -8  165.48   11.40
  -8  10   8  143.89   12.40
  -8  10   8  171.58   11.80
   7  10  -8   73.99    5.60
  -7  10   8   72.59    5.80
  -6 -10   8  187.28   14.50
   6  10  -8  209.38   14.20
  -6  10   8  201.98   14.30
  -5 -10   8  193.08   14.40
  -5  10   8  187.18   14.10
   5  10  -8  212.18   14.20
  -4 -10   8   80.09    6.50
   4  10  -8   76.49    6.20
  -4  10   8   84.89    6.20
  -3 -10   8   37.40    3.70
   3  10  -8   37.00    3.60
  -3  10   8   38.80    3.50
  -2 -10   8  424.06   30.60
  -2  10   8  418.46   30.20
   2  10  -8  458.75   30.40
  -1 -10   8  209.68   16.20
   1  10  -8  232.68   16.00
  -1  10   8  219.08   15.70
   0 -10  -8  101.09    8.00
   0 -10   8  102.89    8.40
   0  10  -8  108.69    8.20
   0  10   8  101.99    7.80
   1 -10   8  100.79    8.90
  -1 -10  -8  106.99    8.60
  -1  10  -8  117.89    8.80
   1  10   8  116.09    8.40
   2 -10   8   66.39    6.00
  -2 -10  -8   67.19    5.90
  -2  10  -8   63.39    5.70
   2  10   8   74.39    5.60
  -3 -10  -8   82.29    6.60
   3 -10   8   81.39    7.00
   3  10   8   83.39    6.50
  -3  10  -8   66.19    6.60
  -4 -10  -8    7.30    2.20
   4 -10   8    9.30    2.40
  -4  10  -8    6.60    2.20
   4  10   8   11.40    2.30
  -5 -10  -8   62.69    5.30
   5 -10   8   53.49    5.50
   5  10   8   54.79    5.20
  -5  10  -8   56.79    5.60
   6 -10   8   23.20    4.00
  -6 -10  -8   28.30    3.60
  -6  10  -8   31.20    3.60
  -7 -10  -8   14.30    2.30
  -7  10  -8   13.00    2.90
  -8 -10  -8   48.20    4.80
  -8  10  -8   48.60    5.30
  -9 -10  -8   12.10    2.50
  -9  10  -8   15.30    3.10
 -10 -10  -8    9.10    2.30
 -10  10  -8   10.60    2.90
 -11 -10  -8    5.40    2.10
 -11  10  -8    7.20    2.60
 -13  11   8   13.80    2.10
 -12  11   8   26.00    3.00
 -12  11   8   23.80    3.50
 -11  11   8    2.60    1.50
 -11  11   8    5.80    2.10
 -10  11   8   -1.20    1.80
 -10  11   8    0.00    1.40
  -9  11   8   61.19    6.00
  -9  11   8   64.29    5.20
   9  11  -8   58.49    4.50
  -8  11   8    3.30    2.20
   8  11  -8    2.20    1.10
  -8  11   8    2.50    1.60
  -7  11   8  111.29    8.80
   7  11  -8  120.59    8.60
  -6 -11   8   24.70    3.20
  -6  11   8   33.70    3.30
   6  11  -8   32.40    3.10
  -5 -11   8    9.40    2.00
   5  11  -8   11.10    1.90
  -5  11   8   12.60    1.90
  -4 -11   8   45.80    4.40
  -4  11   8   45.90    3.90
  -3 -11   8   -0.90    1.20
   3  11  -8    1.60    1.30
  -3  11   8    0.30    1.30
  -2 -11   8   99.29    8.10
  -2  11   8   92.49    7.70
   2  11  -8  112.39    8.00
  -1 -11   8    2.90    1.70
  -1  11   8    5.40    1.40
   1  11  -8    1.80    1.50
   0 -11   8   64.99    6.20
   0  11   8   72.49    5.80
   0  11  -8   75.49    6.10
   1 -11   8   23.30    3.40
   1  11   8   23.80    2.90
  -1  11  -8   23.90    3.10
  -2 -11  -8   40.20    4.30
   2 -11   8   37.10    4.50
   2  11   8   40.00    3.70
  -2  11  -8   40.90    4.30
   3 -11   8   21.10    3.20
  -3 -11  -8   19.60    2.90
  -3  11  -8   19.90    3.10
   3  11   8   17.50    2.50
  -4 -11  -8   16.20    2.90
   4 -11   8   20.10    3.50
  -4  11  -8   17.30    3.10
   4  11   8   18.70    2.80
   5 -11   8    0.30    2.00
  -5 -11  -8    1.50    1.90
  -5  11  -8    1.10    2.00
   5  11   8    0.10    1.70
  -6 -11  -8   64.99    5.60
   6 -11   8   49.10    5.60
  -6  11  -8   62.09    6.00
  -7 -11  -8   16.90    2.60
  -7  11  -8   14.20    2.80
  -8 -11  -8    4.30    2.00
  -8  11  -8    1.00    2.20
  -9 -11  -8   12.40    2.60
  -9  11  -8   15.70    3.30
 -10 -11  -8   20.90    3.10
 -10  11  -8   22.80    3.80
 -11 -11  -8   10.90    2.50
 -11  11  -8   11.40    3.10
 -13  12   8   14.50    2.40
 -13  12   8   23.00    3.50
 -12  12   8    0.10    1.80
 -12  12   8    1.20    1.50
 -11  12   8   20.10    2.80
 -11  12   8   23.10    3.60
  10  12  -8    2.80    0.60
 -10  12   8    2.30    1.40
 -10  12   8    2.10    2.00
  -9  12   8   22.40    2.80
   9  12  -8   22.70    2.20
  -9  12   8   25.30    3.70
  -8  12   8   53.99    5.70
  -8  12   8   48.60    4.70
   8  12  -8   56.59    4.30
  -7  12   8  152.38   11.10
   7  12  -8  145.19   10.80
  -6  12   8  179.48   13.10
   6  12  -8  179.38   13.00
  -5 -12   8   18.40    2.90
  -5  12   8   19.10    2.30
   5  12  -8   22.10    2.70
  -4 -12   8   19.00    2.90
  -4  12   8   23.70    2.70
  -3 -12   8  123.79   10.40
   3  12  -8  148.29   10.30
  -3  12   8  133.79   10.00
  -2 -12   8  180.68   14.60
   2  12  -8  219.28   14.50
  -2  12   8  191.68   14.20
  -1 -12   8   68.99    6.10
  -1  12   8   61.59    5.40
   1  12  -8   72.49    5.90
   0 -12   8   88.09    7.80
   0  12  -8   95.89    7.60
   0  12   8   91.39    7.20
   1 -12   8   26.20    3.60
  -1  12  -8   29.30    3.60
   1  12   8   25.20    3.20
   2 -12   8  139.79   11.10
  -2  12  -8  136.49   10.70
   2  12   8  136.59   10.40
  -3 -12  -8   23.90    3.30
   3 -12   8   24.40    3.70
   3  12   8   21.00    2.80
  -3  12  -8   23.50    3.40
   4 -12   8   26.60    3.90
  -4 -12  -8   19.10    3.20
  -4  12  -8   23.70    3.50
   4  12   8   24.10    2.80
   5 -12   8   11.20    2.90
  -5 -12  -8   11.30    2.60
  -5  12  -8   14.90    2.90
  -6 -12  -8    2.20    2.10
  -6  12  -8    1.20    2.30
  -7 -12  -8    2.10    1.60
  -7  12  -8    4.00    2.00
  -8 -12  -8    2.70    2.00
  -8  12  -8    0.90    2.30
  -9 -12  -8   21.20    3.30
  -9  12  -8   25.50    4.00
 -10 -12  -8    1.70    2.00
 -10  12  -8   -2.30    2.00
 -11 -12  -8    5.50    2.10
 -11  12  -8    2.40    2.40
 -13  13   8   30.90    4.10
 -13  13   8   19.20    2.80
 -12  13   8   26.80    4.00
 -12  13   8   26.70    3.40
 -11  13   8   -1.20    1.50
 -11  13   8    3.50    2.30
 -10  13   8    8.20    2.50
 -10  13   8    6.40    1.90
  10  13  -8    7.00    1.00
  -9  13   8   40.00    3.90
   9  13  -8   37.50    3.40
  -9  13   8   48.70    5.10
  -8  13   8   95.69    8.50
   8  13  -8   94.99    7.20
  -8  13   8   94.99    7.50
  -7  13   8   62.29    5.30
  -7  13   8   52.09    6.10
   7  13  -8   64.49    5.10
  -6  13   8    6.60    1.90
   6  13  -8    5.00    1.70
  -5  13   8  306.87   22.60
   5  13  -8  333.37   22.70
  -4 -13   8   35.50    4.00
  -4  13   8   34.40    3.60
   4  13  -8   39.80    3.60
  -3 -13   8   57.59    5.60
   3  13  -8   69.79    5.40
  -3  13   8   58.79    5.00
  -2 -13   8   16.40    3.00
  -2  13   8   18.70    2.60
   2  13  -8   21.60    2.90
  -1 -13   8   -0.10    1.70
  -1  13   8    0.10    1.40
   1  13  -8   -1.70    1.40
   0 -13   8   53.49    5.40
   0  13  -8   54.89    5.00
   0  13   8   48.90    4.40
   1 -13   8  319.37   23.20
   1  13   8  315.77   22.40
  -1  13  -8  316.17   22.80
   2 -13   8   90.09    8.10
   2  13   8  102.49    7.30
  -2  13  -8   80.49    7.60
   3 -13   8   16.20    3.30
   3  13   8   16.10    2.40
  -3  13  -8   19.40    3.10
   4 -13   8   10.60    2.90
  -4  13  -8    9.90    2.60
   4  13   8    6.30    1.80
   5 -13   8   26.50    4.20
  -5 -13  -8   20.80    3.30
  -5  13  -8   17.60    3.50
  -6 -13  -8   55.29    5.30
  -6  13  -8   51.09    5.60
  -7 -13  -8  109.19    8.90
  -7  13  -8  108.19    9.30
  -8 -13  -8   11.80    2.60
  -8  13  -8   10.40    3.10
  -9 -13  -8   21.70    3.30
  -9  13  -8   29.00    4.20
 -10 -13  -8   24.80    3.50
 -10  13  -8   30.50    4.40
 -12  14   8    2.30    1.80
 -12  14   8    7.90    2.80
 -11  14   8   12.00    3.00
 -11  14   8    6.20    2.00
  10  14  -8   13.80    1.70
 -10  14   8   10.00    2.70
 -10  14   8    9.30    2.20
   9  14  -8   17.80    2.20
  -9  14   8   21.60    2.90
  -9  14   8   14.60    3.20
  -8  14   8   13.90    2.40
  -8  14   8   13.10    3.30
   8  14  -8   16.90    2.20
  -7  14   8   24.80    3.10
  -7  14   8   24.20    4.10
   7  14  -8   26.10    3.00
   6  14  -8   32.60    3.40
  -6  14   8   27.80    3.30
  -5 -14   8    4.60    1.90
  -5  14   8    8.70    1.80
   5  14  -8    6.50    1.70
  -4 -14   8   69.69    6.70
  -4  14   8   85.29    6.50
   4  14  -8   83.09    6.60
  -3 -14   8   -1.30    1.40
   3  14  -8    0.90    1.50
  -3  14   8    2.80    1.50
  -2 -14   8   53.69    5.60
   2  14  -8   63.99    5.40
  -2  14   8   57.99    4.90
  -1 -14   8  118.59   10.00
  -1  14   8  131.39    9.60
   1  14  -8  127.69    9.80
   0 -14   8   53.19    5.40
   0  14   8   50.29    4.60
   0  14  -8   48.30    4.90
   1 -14   8   23.00    3.80
   1  14   8   19.60    2.80
  -1  14  -8   23.20    3.10
   2 -14   8    3.60    2.00
   2  14   8    1.90    1.30
  -2  14  -8    3.20    2.00
   3 -14   8    9.00    2.70
  -3  14  -8    9.00    2.40
   3  14   8    6.50    1.70
   4 -14   8   89.69    8.50
  -4  14  -8   97.89    8.10
   5 -14   8  169.18   14.00
  -5  14  -8  184.18   13.80
  -6  14  -8    3.60    2.00
  -7  14  -8   21.00    3.80
  -8  14  -8   45.40    5.30
  -9  14  -8    6.00    2.30
 -10  14  -8    3.20    2.60
 -12  15   8   -0.20    2.40
 -12  15   8    2.80    1.90
 -11  15   8   33.10    4.60
 -11  15   8   25.40    3.30
 -10  15   8    4.70    1.70
  10  15  -8    3.70    1.20
 -10  15   8    5.00    2.70
  -9  15   8    0.30    2.20
   9  15  -8    1.90    1.20
  -9  15   8    1.10    1.40
  -8  15   8    9.40    2.00
  -8  15   8    3.30    2.40
   8  15  -8    9.30    1.80
  -7  15   8   12.70    3.30
  -7  15   8   15.30    2.50
   7  15  -8   12.10    2.10
  -6  15   8   12.20    2.30
   6  15  -8   13.70    2.30
  -4 -15   8   -0.10    1.50
   4  15  -8    1.00    1.50
  -4  15   8    2.20    1.60
  -3 -15   8   74.89    7.00
   3  15  -8   89.29    6.90
  -3  15   8   78.19    6.40
  -2 -15   8   32.20    4.20
   2  15  -8   35.50    4.00
  -2  15   8   40.90    3.90
  -1 -15   8    4.00    2.10
   1  15  -8    1.30    1.40
  -1  15   8    1.70    1.30
   0 -15   8   18.20    3.50
   0  15  -8   25.70    3.40
   0  15   8   22.20    2.90
   1 -15   8    6.70    2.50
   1  15   8   11.40    2.20
  -1  15  -8   11.80    2.50
   2 -15   8   29.20    4.40
  -2  15  -8   26.50    3.30
   2  15   8   28.20    3.30
   3 -15   8   15.30    3.40
  -3  15  -8   16.80    2.80
   4 -15   8    1.50    1.90
  -4  15  -8    5.10    2.00
  -5  15  -8    2.90    2.00
  -6  15  -8    0.70    2.30
  -7  15  -8   64.99    6.60
  -8  15  -8    0.20    1.70
  -9  15  -8    0.00    2.30
 -11  16   8    0.50    1.50
 -11  16   8    0.30    2.10
 -10  16   8    2.00    1.70
 -10  16   8    4.40    2.40
  10  16  -8    4.30    1.40
  -9  16   8    4.70    2.50
   9  16  -8    5.50    1.50
  -9  16   8    2.30    1.70
  -8  16   8    9.10    2.90
   8  16  -8    4.10    1.60
  -8  16   8    6.00    1.90
  -7  16   8   44.30    5.60
   7  16  -8   43.10    4.30
  -7  16   8   47.00    4.50
  -6  16   8   16.30    2.70
   6  16  -8   21.20    2.80
  -6  16   8   14.00    3.60
   4  16  -8    6.30    1.90
  -4  16   8    6.00    1.90
  -3 -16   8   17.50    3.10
   3  16  -8   21.50    3.00
  -3  16   8   17.80    2.70
  -2 -16   8   20.30    3.60
   2  16  -8   32.90    3.90
  -2  16   8   30.30    3.40
  -1 -16   8   37.70    4.50
  -1  16   8   35.50    3.90
   0 -16   8   82.49    7.50
   0  16   8   79.49    6.60
   0  16  -8   80.39    6.80
   1 -16   8    5.80    2.50
   1  16   8    1.50    1.20
  -1  16  -8   -0.20    1.70
   2 -16   8   24.80    4.20
   2  16   8   24.50    3.20
  -2  16  -8   23.90    3.60
   3 -16   8   42.10    5.30
  -3  16  -8   34.30    4.40
   4 -16   8   31.20    4.80
  -4  16  -8   31.00    4.20
  -5  16  -8   94.69    8.30
  -6  16  -8   14.90    3.30
  -7  16  -8   11.60    2.70
  -8  16  -8   29.50    4.40
  -9  16  -8    6.20    2.90
 -11  17   8    7.50    2.30
 -11  17   8    2.60    2.70
  11  17  -8    8.90    2.70
 -10  17   8    5.60    3.00
  10  17  -8   -1.60    1.30
 -10  17   8   -0.20    1.50
   9  17  -8    7.40    1.80
  -9  17   8    7.60    2.00
  -9  17   8   11.50    3.10
  -8  17   8    7.20    2.10
  -8  17   8    7.80    3.00
   8  17  -8    8.00    1.80
   7  17  -8   20.10    2.90
  -7  17   8   21.50    4.10
  -7  17   8   21.60    3.10
   6  17  -8   10.50    2.40
  -6  17   8   12.20    3.50
  -6  17   8   13.50    2.40
   5  17  -8   32.40    3.50
  -5  17   8   29.90    3.60
   4  17  -8   47.20    4.80
  -4  17   8   52.59    4.80
  -3 -17   8   44.00    5.20
   3  17  -8   49.99    5.10
  -3  17   8   63.69    5.10
  -2 -17   8   60.39    6.50
   2  17  -8   77.29    6.40
  -2  17   8   71.19    6.00
  -1 -17   8    2.00    1.70
  -1  17   8    4.00    1.80
   1  17  -8    4.10    2.00
   0 -17   8   35.50    4.80
   0  17   8   30.50    3.40
   0  17  -8   40.20    4.20
   1 -17   8   56.79    6.10
   1  17   8   60.09    5.20
  -1  17  -8   52.39    5.50
   2 -17   8   98.19    8.60
  -2  17  -8   93.59    7.90
   3 -17   8   11.90    3.30
  -3  17  -8   12.00    2.60
   4 -17   8    0.80    2.20
  -4  17  -8    2.30    1.80
  -5  17  -8   16.40    2.90
  -6  17  -8   38.50    4.70
  -7  17  -8    2.20    2.10
  -8  17  -8   -0.80    2.00
 -10  18   8   -1.10    1.50
  10  18  -8   -0.30    1.60
 -10  18   8    2.00    2.50
  -9  18   8   -0.80    2.20
   9  18  -8    2.50    1.70
  -9  18   8    2.90    1.90
  -8  18   8    0.80    1.70
   8  18  -8    1.60    1.50
  -8  18   8   -3.40    2.00
  -7  18   8    4.10    2.70
   7  18  -8    4.10    1.80
  -7  18   8    3.30    1.80
  -6  18   8    1.30    2.30
  -6  18   8    0.10    1.60
   6  18  -8   -2.00    1.30
  -5  18   8    1.10    1.60
   5  18  -8    2.80    1.90
  -5  18   8    0.40    2.50
   4  18  -8    4.80    2.00
  -4  18   8    6.40    2.10
  -3  18   8   17.10    2.80
   3  18  -8   15.20    2.80
  -2 -18   8    2.80    1.60
   2  18  -8    4.60    2.10
  -2  18   8    2.90    1.90
  -1 -18   8   30.20    4.70
  -1  18   8   43.70    3.90
   1  18  -8   38.50    4.40
   0 -18   8    0.80    2.00
   0  18   8    1.20    1.60
   0  18  -8    2.90    1.80
   1 -18   8    0.90    2.20
  -1  18  -8   -2.00    1.60
   2 -18   8    8.40    2.90
  -2  18  -8    8.30    2.50
   3 -18   8    4.10    2.00
  -3  18  -8    1.40    2.00
  -4  18  -8    4.50    2.20
  -5  18  -8    5.70    2.60
  -6  18  -8    1.00    2.00
  -7  18  -8    1.90    1.70
  -9  19   8    2.70    2.80
   9  19  -8    7.80    2.10
  -9  19   8    5.60    2.10
  -8  19   8   14.80    4.00
   8  19  -8   11.50    2.60
  -8  19   8   14.50    2.80
  -7  19   8   22.60    3.20
  -7  19   8   21.00    4.30
   7  19  -8   16.10    2.80
  -6  19   8   -0.40    1.60
  -6  19   8   -1.00    2.20
   6  19  -8    3.60    1.60
  -5  19   8    0.50    1.70
  -5  19   8    8.90    3.20
   5  19  -8    0.80    1.70
  -4  19   8   59.09    5.60
   4  19  -8   62.39    5.80
  -3  19   8   14.40    2.60
   3  19  -8   12.70    2.70
  -2  19   8    6.90    2.20
   2  19  -8    7.10    2.30
  -1 -19   8    2.20    1.60
  -1  19   8    6.40    1.80
   1  19  -8    7.60    2.30
   0 -19   8   10.20    2.90
   0  19  -8   11.40    2.60
   1 -19   8    5.50    2.50
  -1  19  -8    7.80    2.40
   2 -19   8    6.70    2.40
  -2  19  -8   12.00    2.70
   3 -19   8    5.40    2.90
  -3  19  -8    6.00    2.40
  -4  19  -8   15.40    3.20
  -5  19  -8   13.90    3.10
  -6  19  -8    9.40    2.90
   8  20  -8   -2.40    1.90
  -8  20   8    2.50    2.00
  -8  20   8   -0.10    2.70
  -7  20   8   22.40    4.60
  -7  20   8   14.20    2.90
   7  20  -8   20.30    3.30
  -6  20   8    8.70    3.40
  -5  20   8   18.80    4.50
  -5  20   8   17.20    3.00
  -4  20   8    3.30    2.50
  -4  20   8    2.00    1.90
   4  20  -8    3.80    2.10
   3  20  -8    3.40    2.10
  -3  20   8    2.30    1.90
  -2  20   8   36.20    4.10
   2  20  -8   34.80    4.40
   1  20  -8   15.10    3.00
   0 -20   8    1.60    2.10
   0  20  -8   10.60    2.60
   1 -20   8    2.50    2.20
  -1  20  -8    4.60    2.20
   2 -20   8    8.70    3.00
  -2  20  -8   12.70    2.50
  -3  20  -8   72.39    6.90
  -4  20  -8   17.50    3.30
  -5  20  -8    1.00    2.00
  -6  20  -8   -0.30    1.60
   7  21  -8    2.70    2.20
  -7  21   8   -0.40    2.80
  -7  21   8   -0.40    1.80
   6  21  -8    1.40    1.60
  -6  21   8    7.90    3.40
  -6  21   8    4.70    2.00
  -5  21   8   -5.60    2.30
  -5  21   8   -0.10    1.80
   5  21  -8    2.30    2.00
  -4  21   8   13.50    4.10
   4  21  -8   29.90    3.90
  -4  21   8   21.90    3.40
   3  21  -8    9.40    2.70
  -3  21   8    3.30    3.20
   2  21  -8   -0.60    2.10
   1  21  -8    3.50    2.20
   0  21  -8   -2.90    1.80
   1 -21   8   14.30    3.50
  -1  21  -8   26.70    3.90
   2 -21   8    2.20    2.80
  -2  21  -8    4.70    2.40
  -3  21  -8    2.40    2.20
  -4  21  -8   -2.20    1.90
  -5  22   8   -0.10    3.00
  -5  22   8   -0.80    1.90
   5  22  -8   -0.70    2.00
   4  22  -8    1.90    2.10
  -4  22   8    3.60    2.30
  -4  22   8    2.80    2.70
  -3  22   8   -5.10    2.60
   3  22  -8   -3.60    1.80
   2  22  -8   11.00    3.00
  -2  22   8    6.40    3.40
   1  22  -8    0.50    2.10
   0  22  -8    1.10    2.20
  -1  22  -8    3.90    2.00
  -2  22  -8    0.30    2.10
  -3  22  -8    5.60    2.50
  -2  23   8    6.50    3.70
   2  23  -8    1.80    2.30
  -1  23   8    6.20    3.20
   1  23  -8   -1.30    2.20
   0  23  -8    4.40    2.50
  -9   0   9    0.70    0.60
  -8   0   9    1.00    0.80
  -7   0   9    1.60    0.80
   6   0  -9    2.70    0.90
  -6   0   9    2.10    1.00
   5   0  -9    6.30    1.20
  -5   0   9    5.90    1.30
  -4   0   9   -0.50    0.80
   4   0  -9    0.00    0.90
   3   0  -9    3.90    0.90
  -3   0   9    2.10    1.10
   2   0  -9    2.80    1.10
  -2   0   9    1.40    1.10
   1   0  -9    5.20    1.40
  -1   0   9    4.90    1.50
   0   0   9    0.50    1.30
   0   0  -9    1.90    1.10
   1   0   9    0.40    1.50
  -1   0  -9   -0.40    1.00
  -2   0  -9   -0.40    1.40
   2   0   9    2.40    1.60
   3   0   9   -0.30    1.10
  -3   0  -9    0.70    1.10
  -4   0  -9    1.60    1.60
   4   0   9    2.70    1.60
  -5   0  -9    1.30    1.30
   5   0   9    3.40    1.80
  -6   0  -9   -1.10    1.60
   6   0   9   -0.50    1.00
   7   0   9    3.50    1.90
  -7   0  -9    4.20    2.10
  -8   0  -9    1.90    2.00
  -9   0  -9   -0.60    1.40
 -10   0  -9    0.10    1.70
 -11   0  -9    1.40    1.80
 -12   0  -9    1.50    2.10
 -10   1   9  105.39    7.10
 -10   1   9   95.59    7.00
  -9  -1   9   14.50    1.30
  -9   1   9   13.40    1.50
  -8  -1   9   34.80    2.70
  -8   1   9   31.50    2.80
  -7  -1   9   36.80    2.90
  -7   1   9   32.10    2.90
  -6  -1   9  241.58   17.10
   6  -1  -9  218.78   17.00
  -6   1   9  255.47   17.20
   6   1  -9  261.47   17.00
   5  -1  -9  785.62   54.49
  -5  -1   9  767.82   54.69
  -5   1   9  770.12   54.59
   5   1  -9  853.11   54.49
   4  -1  -9   16.90    1.80
  -4  -1   9   13.30    1.90
   4   1  -9   12.60    1.60
  -4   1   9   12.70    1.80
  -3  -1   9   47.20    4.00
   3   1  -9   45.60    3.70
  -3   1   9   48.20    4.00
  -2  -1   9  116.59    9.20
   2  -1  -9  135.69    9.00
  -2   1   9  109.49    9.20
   2   1  -9  134.59    9.10
   1  -1  -9  508.05   33.10
  -1  -1   9  433.06   33.30
   1   1  -9  491.25   33.20
  -1   1   9  478.25   33.40
   0  -1   9  180.38   13.90
   0  -1  -9  199.48   13.70
   0   1   9  183.78   13.90
   0   1  -9  201.78   13.80
  -1  -1  -9   83.09    6.40
   1  -1   9   77.29    6.60
   1   1   9   74.39    6.60
  -1   1  -9   87.89    6.50
  -2  -1  -9   85.99    6.70
   2  -1   9   84.49    7.00
   2   1   9   83.69    6.90
  -2   1  -9   92.09    6.90
  -3  -1  -9   55.69    4.60
   3  -1   9   45.20    4.70
  -3   1  -9   52.19    4.60
   3   1   9   48.40    4.70
  -4  -1  -9  101.69    7.10
   4  -1   9   82.49    7.30
   4   1   9   75.79    7.10
  -4   1  -9   96.29    7.20
   5  -1   9  187.68   15.10
  -5  -1  -9  221.18   14.80
  -5   1  -9  213.68   15.00
   5   1   9  189.48   15.10
  -6  -1  -9    6.40    2.00
   6  -1   9    5.80    2.00
  -6   1  -9    6.20    1.80
   6   1   9    4.10    1.60
  -7  -1  -9   93.49    7.20
   7  -1   9   84.49    7.40
   7   1   9   72.29    7.30
  -7   1  -9   94.59    7.30
  -8  -1  -9   92.39    7.70
  -8   1  -9   94.09    7.80
  -9  -1  -9   71.29    6.00
  -9   1  -9   59.79    5.90
 -10  -1  -9   33.10    3.90
 -10   1  -9   32.70    3.90
 -11  -1  -9   23.40    3.20
 -11   1  -9   20.40    3.30
 -12  -1  -9    3.40    2.00
 -12   1  -9    4.30    2.10
 -10   2   9  146.79   10.10
 -10   2   9  137.49    9.90
  -9   2   9   66.59    4.90
  -8  -2   9  150.28   10.30
  -8   2   9  143.29   10.40
  -7  -2   9  103.79    7.10
  -7   2   9   98.19    7.10
   7   2  -9   90.39    6.80
  -6  -2   9   35.70    3.30
  -6   2   9   37.00    3.30
   6   2  -9   43.90    3.10
   5  -2  -9  443.16   32.50
  -5  -2   9  463.75   32.60
   5   2  -9  499.15   32.40
  -5   2   9  475.55   32.60
  -4  -2   9  172.38   13.00
   4   2  -9  191.38   12.80
  -4   2   9  181.58   13.00
   3  -2  -9  584.64   41.10
  -3  -2   9  602.34   41.30
  -3   2   9  602.34   41.30
  -2  -2   9   76.39    6.20
   2  -2  -9   85.69    6.10
   2   2  -9   79.69    6.10
  -2   2   9   78.39    6.30
   1  -2  -9   20.20    2.20
  -1  -2   9   16.30    2.30
  -1   2   9   18.90    2.40
   1   2  -9   17.60    2.20
   0  -2   9  121.79   10.20
   0  -2  -9  155.58   10.00
   0   2  -9  139.69   10.10
   0   2   9  128.19   10.20
   1  -2   9  771.72   56.19
  -1  -2  -9  862.31   55.99
  -1   2  -9  824.62   56.09
   1   2   9  785.42   56.19
  -2  -2  -9  243.58   17.70
   2  -2   9  248.98   18.00
   2   2   9  253.17   18.00
  -2   2  -9  250.27   17.80
  -3  -2  -9   60.89    4.90
   3  -2   9   51.09    5.00
   3   2   9   58.59    5.10
  -3   2  -9   63.39    5.00
   4  -2   9   28.40    3.40
  -4  -2  -9   37.40    3.60
   4   2   9   27.60    3.60
  -4   2  -9   38.60    3.80
  -5  -2  -9  160.68   10.80
   5  -2   9  127.59   10.80
  -5   2  -9  152.18   10.90
   5   2   9  126.29   10.90
  -6  -2  -9  155.88   10.60
   6  -2   9  128.39   10.80
  -6   2  -9  140.29   10.50
   6   2   9  125.69   10.60
  -7  -2  -9  123.29    9.60
  -7   2  -9  124.89    9.80
  -8  -2  -9   75.59    6.50
  -8   2  -9   74.79    6.70
  -9  -2  -9   28.20    3.50
  -9   2  -9   26.70    3.60
 -10  -2  -9   19.50    3.00
 -10   2  -9   15.40    3.00
 -11  -2  -9   48.40    4.80
 -11   2  -9   45.20    4.90
 -12  -2  -9   52.89    4.90
 -12   2  -9   41.00    4.90
 -11   3   9   29.00    2.50
 -11   3   9   32.40    2.60
 -10   3   9   42.70    3.50
 -10   3   9   47.40    3.80
  -9   3   9   11.70    1.50
  -8  -3   9   75.19    5.40
  -8   3   9   70.99    5.40
  -7  -3   9    1.70    0.80
   7   3  -9    1.60    0.60
  -7   3   9    1.90    0.90
  -6  -3   9   70.99    5.80
   6   3  -9   85.19    5.60
  -6   3   9   73.69    5.80
  -5  -3   9    5.60    1.20
   5  -3  -9    3.00    1.20
   5   3  -9    6.90    1.10
  -5   3   9    5.00    1.20
  -4  -3   9  422.06   29.20
   4   3  -9  424.16   29.00
  -4   3   9  413.66   29.20
  -3  -3   9    4.40    1.20
   3  -3  -9    4.80    1.20
  -3   3   9    3.50    1.20
   2  -3  -9  839.72   53.39
  -2  -3   9  720.53   53.59
   2   3  -9  763.52   53.39
  -2   3   9  779.22   53.59
   1  -3  -9  122.69    8.40
  -1  -3   9  113.89    8.60
  -1   3   9  106.59    8.50
   1   3  -9  110.49    8.40
   0  -3  -9   19.10    2.30
   0  -3   9   20.50    2.60
   0   3   9   20.70    2.30
   0   3  -9   17.20    2.30
  -1  -3  -9   23.00    2.40
   1  -3   9   16.90    2.60
  -1   3  -9   16.70    2.20
   1   3   9   20.90    2.70
   2  -3   9   30.30    3.40
  -2  -3  -9   30.70    3.10
  -2   3  -9   29.70    3.30
   2   3   9   24.80    3.00
  -3  -3  -9   28.30    3.00
   3  -3   9   20.50    3.10
   3   3   9   23.50    3.20
  -3   3  -9   26.20    3.20
   4  -3   9  342.07   24.70
  -4  -3  -9  359.36   24.30
   4   3   9  320.67   24.60
  -4   3  -9  356.76   24.60
   5  -3   9    6.90    2.10
  -5  -3  -9    5.60    1.90
  -5   3  -9    3.40    2.00
   5   3   9    2.90    1.80
  -6  -3  -9   22.10    2.90
   6  -3   9   14.40    2.90
  -6   3  -9   16.30    2.70
   6   3   9   21.80    3.00
  -7  -3  -9   33.80    3.60
   7  -3   9   26.80    4.20
  -7   3  -9   43.50    4.40
  -8  -3  -9    6.80    2.10
  -8   3  -9    7.50    2.40
  -9  -3  -9   41.80    4.30
  -9   3  -9   39.90    4.60
 -10  -3  -9    1.60    1.90
 -10   3  -9    5.20    2.20
 -11  -3  -9    6.10    2.00
 -11   3  -9    0.30    1.90
 -12  -3  -9   20.00    3.20
 -12   3  -9   26.20    3.60
 -12   4   9    2.80    0.80
 -12   4   9    2.80    0.70
 -11   4   9   12.70    1.60
 -11   4   9   15.20    1.90
 -10   4   9   68.49    5.50
 -10   4   9   67.59    5.10
  -9   4   9   14.10    1.70
  -8  -4   9   15.10    1.60
  -8   4   9   16.60    1.80
  -7  -4   9   21.70    2.30
   7   4  -9   28.80    2.10
  -7   4   9   28.10    2.40
  -6  -4   9   16.80    2.00
  -6   4   9   18.30    2.00
   6   4  -9   19.70    1.70
  -5  -4   9  381.06   27.80
  -5   4   9  410.16   27.80
   5   4  -9  408.46   27.60
   4  -4  -9  115.29    8.40
  -4  -4   9  119.19    8.60
  -4   4   9  112.89    8.50
   4   4  -9  113.39    8.30
   3  -4  -9  203.68   14.10
  -3  -4   9  190.58   14.20
  -3   4   9  198.98   14.10
  -2  -4   9   89.59    7.50
   2  -4  -9  103.29    7.40
  -2   4   9  104.39    7.60
   2   4  -9   98.19    7.40
  -1  -4   9  132.59   10.90
   1  -4  -9  165.18   10.80
  -1   4   9  146.49   10.80
   1   4  -9  147.09   10.80
   0  -4  -9   11.60    1.70
   0  -4   9    7.40    1.80
   0   4  -9   10.30    1.80
   0   4   9   12.20    2.00
  -1  -4  -9   15.10    1.80
   1  -4   9   11.00    2.00
  -1   4  -9   10.10    2.00
   1   4   9   15.00    2.10
   2  -4   9  262.67   19.80
  -2  -4  -9  292.47   19.50
   2   4   9  259.97   19.70
  -2   4  -9  280.77   19.70
   3  -4   9  145.09   11.10
  -3  -4  -9  135.69   10.60
  -3   4  -9  154.08   11.10
   3   4   9  150.38   11.10
  -4  -4  -9  120.89    8.20
   4  -4   9  100.49    8.50
  -4   4  -9  105.49    8.20
   4   4   9   88.99    8.30
  -5  -4  -9    9.50    1.80
   5  -4   9    6.80    2.20
   5   4   9    9.50    2.20
  -5   4  -9    4.40    2.10
  -6  -4  -9    2.30    1.40
   6  -4   9    3.00    1.90
   6   4   9    3.60    1.50
  -6   4  -9    3.40    2.00
  -7  -4  -9  219.08   15.70
   7  -4   9  208.08   16.80
  -7   4  -9  218.48   16.00
  -8  -4  -9   44.00    4.30
  -8   4  -9   38.10    4.60
  -9  -4  -9    8.20    2.20
  -9   4  -9    7.30    2.40
 -10  -4  -9    8.50    2.20
 -10   4  -9    4.80    1.90
 -11  -4  -9    1.00    1.80
 -11   4  -9    4.50    2.30
 -12  -4  -9    2.70    2.30
 -12   4  -9    4.60    2.40
 -13   5   9    4.50    0.80
 -13   5   9    4.20    0.90
 -12   5   9   17.60    2.00
 -12   5   9   18.00    1.80
 -11   5   9   35.70    2.90
 -11   5   9   32.30    3.20
 -10   5   9  181.48   12.80
  -9   5   9   16.00    1.90
  -8  -5   9   68.99    5.50
  -8   5   9   81.49    5.70
  -7  -5   9   86.99    7.30
   7   5  -9  105.69    7.10
  -7   5   9  107.89    7.40
  -6  -5   9  146.59   10.70
  -6   5   9  145.39   10.70
   6   5  -9  153.58   10.50
  -5  -5   9  163.68   12.10
  -5   5   9  173.18   12.10
   5   5  -9  167.98   11.90
   4  -5  -9   11.80    1.60
   4   5  -9   11.40    1.50
  -4   5   9    6.70    1.40
  -3  -5   9    3.10    1.40
   3  -5  -9    3.50    1.30
  -3   5   9    3.80    1.30
  -2  -5   9  217.88   16.60
   2  -5  -9  244.48   16.40
  -2   5   9  234.28   16.50
   2   5  -9  228.88   16.40
   1  -5  -9  110.39    8.00
  -1   5   9  106.29    8.10
   1   5  -9  102.19    8.00
   0  -5  -9  310.37   20.00
   0  -5   9  251.17   20.20
   0   5  -9  283.47   20.10
   0   5   9  285.97   20.20
   1  -5   9  167.68   13.70
  -1  -5  -9  202.88   13.50
  -1   5  -9  182.28   13.70
   1   5   9  195.08   13.70
  -2  -5  -9   53.39    4.30
   2  -5   9   42.00    4.30
  -2   5  -9   47.40    4.50
   2   5   9   44.00    4.40
  -3  -5  -9  171.68   12.00
   3  -5   9  154.48   12.30
  -3   5  -9  168.18   12.30
   3   5   9  155.48   12.20
  -4  -5  -9  250.87   16.10
   4  -5   9  206.98   16.30
  -4   5  -9  218.88   16.20
   4   5   9  208.88   16.30
  -5  -5  -9  174.98   12.30
   5  -5   9  153.58   12.70
  -5   5  -9  179.68   12.70
   5   5   9  151.58   12.50
  -6  -5  -9   65.29    5.30
   6  -5   9   53.99    5.60
  -6   5  -9   63.19    5.70
   6   5   9   51.99    5.50
  -7  -5  -9   16.20    2.60
  -7   5  -9   14.40    2.90
  -8  -5  -9   10.40    2.30
  -8   5  -9   11.30    2.70
  -9  -5  -9   41.10    4.20
  -9   5  -9   34.60    4.50
 -10  -5  -9  137.69   10.30
 -10   5  -9  125.39   10.60
 -11  -5  -9    7.30    2.40
[truncated: 6,331,336 more chars]
